# Supplementary material for: Environmental toxicants in breast milk of Norwegian mothers and gut bacteria composition and metabolites in their infants at 1 month
Source: Microbiome. 2019 Feb 27;7:34. doi: 10.1186/s40168-019-0645-2 (PMC6393990; doi:10.1186/s40168-019-0645-2)
Supplement: Supplementary file 2 — Sample R script and Stata syntax for unadjusted analyses. (ZIP 8 kb) [file 40168_2019_645_MOESM2_ESM.zip]

Archive with 4 entries (4 files):
- Analysis_1_Alpha_diversity_Elastic_net.R
- Analysis_2_Alpha_diversity_MI_single_pollutant_regression.do
- Analysis_3_ANCOM.R
- Analysis_4_SCFAs.do
