# Supplementary material for: Environmental toxicants in breast milk of Norwegian mothers and gut bacteria composition and metabolites in their infants at 1 month
Source: Microbiome. 2019 Feb 27;7:34. doi: 10.1186/s40168-019-0645-2 (PMC6393990; doi:10.1186/s40168-019-0645-2)
Supplement: Supplementary file 2 — Sample R script and Stata syntax for unadjusted analyses. (ZIP 8 kb) [file 40168_2019_645_MOESM2_ESM.zip › Analysis_1_Alpha_diversity_Elastic_net.R]

##################################################################################
# Environmental toxicants and gut microbiota - 2018
# Alpha diversity analysis: Elastic net regressions
# Run for each outcome separately
# Run for each imputation separately
# This script does not include the variables for the adjusted analysis in the paper 
# (i.e. including confounders)
##################################################################################
rm(list=ls())
# Load libraries
library(pROC)
library(glmnet)
library(Matrix)
library(foreign)
library(c060)
library(glinternet)
library(data.table)
##################################################################################
# Set directory, load and merge files
setwd("")

alph<-read.csv("Datafile_1_Deblur_rarefied_20k_alphadiversity_n267_final.csv", sep=",", header=TRUE)
meta<-read.csv("Datafile_4_Metadata_exp_n293_final.csv", sep=",", header=TRUE)
names(alph)
names(meta)
data<-merge(alph, meta, by="id",all.y=F)
dim(data)
names(data)
#######################################################
# Set up data matrices
# Gen subset selecting complete cases   
# include additional confounders and subset for the MI dataset number when available

subdata<-data[,c(2, 6:33)] #for PDT30_20k
#subdata<-data[,c(3, 6:33)] #for shannonT30_20k(1:20)
#subdata<-data[,c(4, 6:33)] #for obsotusT30_20k

#Use complete cases n195 vs. 267 when using multiply imputed dataset 
subdata=subdata[complete.cases(subdata),] 

### Extracting  exposure data continuous
X=subdata[,-c(1)] #take out outcome (1)
names(X)
dim(X)
str(X)
head(X)
names(X)
X <- as.matrix(X)
X<-scale(X, center = TRUE, scale = TRUE)   ## scale exposure

### Extracting outcome data 
Y=subdata[, c(1)]

### Check X and Y
summary(X)
summary(Y)
str(Y)
str(X)
#######################################################
####                     ENET                      ####
#######################################################
# For our purposes an alpha between 0.8 and 1 is often best
# Many coefficients are exactly zero, but keeps highly correlated variables
# In the adjusted models - alpha=0.9 is best
# In the unadjusted models - alpha=0.6 for OTU; alpha= 0.1 for Shannon; alpha=0.9 for PD
pen <- rep(1,28)        
alpha <- 0.9
# pen[c(1:4, 33)] = 0  # no penalty for confounders

#### LOOP Average min and 1se for 10 x cross validataion runs #########################
storage<-matrix(1:20, nrow = 10, ncol = 2)
for(i in 1:10){
  cvm <- cv.glmnet(y = Y, x = X, alpha = alpha, nfolds = 10, penalty.factor=pen)
  plot(cvm)
  abline(v=log(cvm$lambda.min),col="black",lwd=2, lty=2) # emphasize the location of the thresholds
  abline(v=log(cvm$lambda.1se),col="black",lwd=2)
  plot(cvm$glmnet.fit, "lambda", label=TRUE)
  abline(v=log(cvm$lambda.min),col="black",lwd=2, lty=3)  # emphasize the location of the thresholds
  abline(v=log(cvm$lambda.1se),col="black",lwd=2)
  e1 <- glmnet(y = Y, x = X, alpha = alpha, lambda=cvm$lambda.min, penalty.factor=pen)
  e2 <- glmnet(y = Y, x = X, alpha = alpha, lambda=cvm$lambda.1se, penalty.factor=pen)
  min<-cvm$lambda.min
  se<-cvm$lambda.1se
  storage[i]<-min     ## stores min here for reps 1-10
  storage[i+10]<-se   ## stores se here for reps 1-10
}
#############
storage<-as.data.frame(storage)
colnames(storage) <- c("min", "se")
min<-mean(storage$min)
se<-mean(storage$se)
############
# use 10xCV average for lamda.min and lamda.1se
e1 <- glmnet(y = Y, x = X, alpha = alpha, lambda=min, penalty.factor=pen)
resmin<-coef(e1)

e1 <- glmnet(y = Y, x = X, alpha = alpha, lambda=se, penalty.factor=pen)
res1se<-coef(e1)

c<-cbind(resmin, res1se)
c<-as.matrix(c)
c
