# Supplementary material for: Environmental toxicants in breast milk of Norwegian mothers and gut bacteria composition and metabolites in their infants at 1 month
Source: Microbiome. 2019 Feb 27;7:34. doi: 10.1186/s40168-019-0645-2 (PMC6393990; doi:10.1186/s40168-019-0645-2)
Supplement: Supplementary file 2 — Sample R script and Stata syntax for unadjusted analyses. (ZIP 8 kb) [file 40168_2019_645_MOESM2_ESM.zip › Analysis_2_Alpha_diversity_MI_single_pollutant_regression.do]

*******************************************************************************************************
*******************************************************************************************************
* Environmental toxicants and gut microbiota - 2018
* Alpha diversity regressions
* Sample syntax for multiply imputed dataset (n=20) 
* and adjustment for confounders
*******************************************************************************************************
*******************************************************************************************************

* Set directory & load file
cd " "
insheet using "Datafile_1_Deblur_rarefied_20k_alphadiversity_n267_final.csv", clear
tempfile temp
save `temp'

insheet using "Datafile_4_Metadata_exp_n293_final.csv", clear
merge 1:1 id using `temp'

keep if _merge==3

* Set global variables
global monorthoVars fpcb105 fpcb114 fpcb118 fpcb156 fpcb157 fpcb167 fpcb189						/* mono-ortho PCBs	*/
global nondlpcbVars fpcb74 fpcb99 fpcb138 fpcb153 fpcb170 fpcb180 fpcb194 fpcb209	 			/* non-dioxin-like PCBs	*/
global pfasVars		fpfoa fpfos  	  															/* PFAS*/
global bdeVars 		fbde28 fbde47 fbde99 fbde100 fbde153 fbde154 								/* PBDEs */
global ocpestVars	fhcb fbhch fppdde fppddt foxyklordan 										/* OC pesticides */

* Generate  z-scores for exposure
foreach X in $monorthoVars $nondlpcbVars $ocpestVars $bdeVars $pfasVars {
	cap drop `X'z
	gen `X'z=.	
	forval m=0(1)20		{									// per multiply imputed dataset 1:20
	sum `X' if _mi_m==`m'		
	replace `X'z=((`X'-r(mean))/r(sd)) if `X'<. & _mi_m==`m'
}
}
*
* Set global variables for measured concentration
global monorthoVars fpcb105z fpcb114z fpcb118z fpcb156z fpcb157z fpcb167z fpcb189z				/* mono-ortho PCBs	*/
global nondlpcbVars fpcb74z fpcb99z fpcb138z fpcb153z fpcb170z fpcb180z fpcb194z fpcb209z		/* non-dioxin-like PCBs	*/
global pfasVars		fpfoaz fpfosz  	  															/* PFAS*/
global bdeVars 		fbde28z fbde47z fbde99z fbde100z fbde153z fbde154z 							/* PBDEs */
global ocpestVars	fhcbz fbhchz fppddez fppddtz foxyklordanz 									/* OC pesticides */
* -------------------------------------------------------------------------------------------------------
* <<<<<<<<<<<<<<<<<<<<<<  Regression models >>>>>>>>>>>>>>>>>>>>>>>>>>>>>>>>>>>>>>>>>>>>>>>>>>>>>>>>>>>>>
* -------------------------------------------------------------------------------------------------------
* Generate results table variables 
gen S=1
gen loc=""
gen outcome=""
gen exposure=""
gen Model=""
gen var=""
gen pvalue=.
gen n=.
gen N=.
gen missing=.
gen est=.
gen sd=.

local Y=1
local YY=1
local method="regress"
*************
* RUN MODEL
forvalues OUT=1/3 {
	if (`OUT'==1) {
			local out="shannonT30_20k"
			local matconfounder="M_shannon20k"
	}
	else if (`OUT'==2) {
			local out="PDT30_20k"
			local matconfounder="M_PD20k"
	}
	else if (`OUT'==3) {
			local out="obsotusT30_20k"
			local matconfounder="M_obsotus20k"
	}
foreach X of varlist  $monorthoVars $nondlpcbVars $ocpestVars $bdeVars $pfasVars  { 
forvalues RUN=10/10 {
		if (`RUN'==1) {
			local confounders="gestLsp* bfPM0 i.mcsec `matconfounder'"
			local model="M1: full model final"
	}
	else if (`RUN'==2) {
			local confounders="bfPM0  i.mcsec `matconfounder'"
			local model="M2: M1, no gestage"
	}
	else if (`RUN'==3) {
			local confounders="gestLsp* bfPM0 i.mcsec"
			local matconfounder= " "
			local model="M3: M1, no maternal diversity "
	}
	else if (`RUN'==4) {
			local confounders="gestLsp* bfPM0 `matconfounder' i.mcsec"
			local model="M4: M1, no mcsec"
	}
	else if (`RUN'==5) {
			local confounders="gestLsp* bfPM0 `matconfounder' i.mcsec i.siblingsFKT"
			local model="M5: M1 plus siblingsFKT"
	}
	else if (`RUN'==6) {
			local confounders="gestLsp* bfPM0 `matconfounder' i.mcsec i.pets"
			local model="M6: M1 plus pets"
	}
	else if (`RUN'==7) {
			local confounders="gestLsp* bfPM0 `matconfounder' i.mcsec CLNtb1p"
			local model="M7: M1 plus CLNtb1p"
	}
	else if (`RUN'==8) {
			local confounders="gestLsp* bfPM0 `matconfounder' i.mcsec BMIpp"
			local model="M8: M1 plus BMIpp"
	}
	else if (`RUN'==9) {
			local confounders="gestLsp* bfPM0 `matconfounder' i.mcsec i.ab30days"
			local model="M9: M1 plus ab30days"
	}
	else if (`RUN'==10) {
			local confounders="bfPM0 `matconfounder' i.mcsec if preterm==0"
			local model="M10: M1, no gestage, if preterm==0"
	}
	else if (`RUN'==11) {
			local confounders="bfPM0 `matconfounder' i.mcsec if preterm==1"
			local model="M11: M1, no gestage, if preterm==1"
	}
mi estimate, noisily esampvaryok  saving(m1,replace): ///
			`method' `out' `X' `confounders' , robust   
			quietly replace loc="`loc'" in `Y'
			quietly replace exposure="`X'" in `Y'
			quietly replace outcome="`out'" in `Y'
			quietly replace Model="`model'" in `Y'
			matrix b = e(b_mi)
			matrix v = e(V_mi)
			quietly replace est=b[1,1] in `Y'
			quietly replace sd=sqrt(v[1,1]) in `Y'	
			quietly replace n=e(N) in `Y'
			local Y=`Y'+1
		}
		}
		local YY=`YY'+1
}
*
* -------------------------------------------------------------------------------------------------------
* <<<<<<<<<<<<<<<<<<<<<<  View results >>>>>>>>>>>>>>>>>>>>>>>>>>>>>>>>>>>>>>>>>>>>>>>>>>>>>>>>>>>>>>>>>>
* -------------------------------------------------------------------------------------------------------
bro
mi unset
keep loc-sd
drop if missing(est)
gen l95=est-1.96*sd
gen u95=est+1.96*sd
gen Pvalue=2*(1-normal(abs(est/sd)))
tostring est, replace format("%12.2f")  force
tostring l95, replace format("%12.2f")  force
tostring u95, replace format("%12.2f")  force
tostring Pvalue, replace format("%12.2f")  force
gen Estimate=est+" ("+l95+", "+u95+")"
drop sd  var missing N pvalue loc
ren outcome Outcome
ren exposure Exposure
ren n N
ren Pvalue pvalue
order  Model Outcome Exposure N est l95 u95 pvalue 
bro
