# Supplementary material for: Environmental toxicants in breast milk of Norwegian mothers and gut bacteria composition and metabolites in their infants at 1 month
Source: Microbiome. 2019 Feb 27;7:34. doi: 10.1186/s40168-019-0645-2 (PMC6393990; doi:10.1186/s40168-019-0645-2)
Supplement: Supplementary file 2 — Sample R script and Stata syntax for unadjusted analyses. (ZIP 8 kb) [file 40168_2019_645_MOESM2_ESM.zip › Analysis_3_ANCOM.R]

##################################################################################
# Environmental toxicants and gut microbiota - 2018
# Differential abundance of deblurred OTUs: ANCOM
##################################################################################
library(xlsx)
library(ggplot2)

setwd(" ")

###################################
#### Run ANCOM functions
library(exactRankTests)
library(nlme)
library(ggplot2)

ancom.W = function(otu_data,var_data,
                   adjusted,repeated,
                   main.var,adj.formula,
                   repeat.var,long,rand.formula,
                   multcorr,sig){
  
  n_otu=dim(otu_data)[2]-1
  
  otu_ids=colnames(otu_data)[-1]
  
  if(repeated==F){
    data_comp=data.frame(merge(otu_data,var_data,by="Sample.ID",all.y=T),row.names=NULL)
    #data_comp=data.frame(merge(otu_data,var_data[,c("Sample.ID",main.var)],by="Sample.ID",all.y=T),row.names=NULL)
  }else if(repeated==T){
    data_comp=data.frame(merge(otu_data,var_data,by="Sample.ID"),row.names=NULL)
    # data_comp=data.frame(merge(otu_data,var_data[,c("Sample.ID",main.var,repeat.var)],by="Sample.ID"),row.names=NULL)
  }
  
  base.formula = paste0("lr ~ ",main.var)
  if(repeated==T){
    repeat.formula = paste0(base.formula," | ", repeat.var)
  }
  if(adjusted==T){
    adjusted.formula = paste0(base.formula," + ", adj.formula)
  }
  
  if( adjusted == F & repeated == F ){
    fformula  <- formula(base.formula)
  } else if( adjusted == F & repeated == T & long == T ){
    fformula  <- formula(base.formula)   
  }else if( adjusted == F & repeated == T & long == F ){
    fformula  <- formula(repeat.formula)   
  }else if( adjusted == T & repeated == F  ){
    fformula  <- formula(adjusted.formula)   
  }else if( adjusted == T & repeated == T  ){
    fformula  <- formula(adjusted.formula)   
  }else{
    stop("Problem with data. Dataset should contain OTU abundances, groups, 
         and optionally an ID for repeated measures.")
  }
  
  
  
  if( repeated==FALSE & adjusted == FALSE){
    if( length(unique(data_comp[,which(colnames(data_comp)==main.var)]))==2 ){
      tfun <- exactRankTests::wilcox.exact
    } else{
      tfun <- stats::kruskal.test
    }
  }else if( repeated==FALSE & adjusted == TRUE){
    tfun <- stats::aov
  }else if( repeated== TRUE & adjusted == FALSE & long == FALSE){
    tfun <- stats::friedman.test
  }else if( repeated== TRUE & adjusted == FALSE & long == TRUE){
    tfun <- nlme::lme
  }else if( repeated== TRUE & adjusted == TRUE){
    tfun <- nlme::lme
  }
  
  logratio.mat <- matrix(NA, nrow=n_otu, ncol=n_otu)
  for(ii in 1:(n_otu-1)){
    for(jj in (ii+1):n_otu){
      data.pair <- data_comp[,which(colnames(data_comp)%in%otu_ids[c(ii,jj)])]
      lr <- log((1+as.numeric(data.pair[,1]))/(1+as.numeric(data.pair[,2])))
      
      lr_dat <- data.frame( lr=lr, data_comp,row.names=NULL )
      
      if(adjusted==FALSE&repeated==FALSE){  ## Wilcox, Kruskal Wallis
        logratio.mat[ii,jj] <- tfun( formula=fformula, data = lr_dat)$p.value
      }else if(adjusted==FALSE&repeated==TRUE&long==FALSE){ ## Friedman's 
        logratio.mat[ii,jj] <- tfun( formula=fformula, data = lr_dat)$p.value
      }else if(adjusted==TRUE&repeated==FALSE){ ## ANOVA
        model=tfun(formula=fformula, data = lr_dat,na.action=na.omit)   
        picker=which(gsub(" ","",row.names(summary(model)[[1]]))==main.var)  
        logratio.mat[ii,jj] <- summary(model)[[1]][["Pr(>F)"]][picker]
      }else if(repeated==TRUE&long==TRUE){ ## GEE
        model=tfun(fixed=fformula,data = lr_dat,
                   random = formula(rand.formula),
                   correlation=corAR1(),
                   na.action=na.omit)   
        picker=which(gsub(" ","",row.names(anova(model)))==main.var)
        logratio.mat[ii,jj] <- anova(model)[["p-value"]][picker]
      }
      
    }
  } 
  
  ind <- lower.tri(logratio.mat)
  logratio.mat[ind] <- t(logratio.mat)[ind]
  
  
  logratio.mat[which(is.finite(logratio.mat)==FALSE)] <- 1
  
  mc.pval <- t(apply(logratio.mat,1,function(x){
    s <- p.adjust(x, method = "BH")
    return(s)
  }))
  
  a <- logratio.mat[upper.tri(logratio.mat,diag=FALSE)==TRUE]
  
  b <- matrix(0,ncol=n_otu,nrow=n_otu)
  b[upper.tri(b)==T] <- p.adjust(a, method = "BH")
  diag(b)  <- NA
  ind.1    <- lower.tri(b)
  b[ind.1] <- t(b)[ind.1]
  
  #########################################
  ### Code to extract surrogate p-value
  surr.pval <- apply(mc.pval,1,function(x){
    s0=quantile(x[which(as.numeric(as.character(x))<sig)],0.95)
    # s0=max(x[which(as.numeric(as.character(x))<alpha)])
    return(s0)
  })
  #########################################
  ### Conservative
  if(multcorr==1){
    W <- apply(b,1,function(x){
      subp <- length(which(x<sig))
    })
    ### Moderate
  } else if(multcorr==2){
    W <- apply(mc.pval,1,function(x){
      subp <- length(which(x<sig))
    })
    ### No correction
  } else if(multcorr==3){
    W <- apply(logratio.mat,1,function(x){
      subp <- length(which(x<sig))
    })
  }
  
  return(W)
  }


ANCOM.main = function(OTUdat,Vardat,
                      adjusted,repeated,
                      main.var,adj.formula,
                      repeat.var,longitudinal,
                      random.formula,
                      multcorr,sig,
                      prev.cut){
  
  p.zeroes=apply(OTUdat[,-1],2,function(x){
    s=length(which(x==0))/length(x)
  })
  
  zeroes.dist=data.frame(colnames(OTUdat)[-1],p.zeroes,row.names=NULL)
  colnames(zeroes.dist)=c("Taxon","Proportion_zero")
  
  zero.plot = ggplot(zeroes.dist, aes(x=Proportion_zero)) + 
    geom_histogram(binwidth=0.1,colour="black",fill="white") + 
    xlab("Proportion of zeroes") + ylab("Number of taxa") +
    theme_bw()
  
  #print(zero.plot)
  
  OTUdat.thinned=OTUdat
  OTUdat.thinned=OTUdat.thinned[,c(1,1+which(p.zeroes<prev.cut))]
  
  otu.names=colnames(OTUdat.thinned)[-1]
  
  W.detected   <- ancom.W(OTUdat.thinned,Vardat,
                          adjusted,repeated,
                          main.var,adj.formula,
                          repeat.var,longitudinal,random.formula,
                          multcorr,sig)
  
  W_stat       <- W.detected
  
  
  ### Bubble plot
    W_frame = data.frame(otu.names,W_stat,row.names=NULL)
  W_frame = W_frame[order(-W_frame$W_stat),]
  
  W_frame$detected_0.9=rep(FALSE,dim(W_frame)[1])
  W_frame$detected_0.8=rep(FALSE,dim(W_frame)[1])
  W_frame$detected_0.7=rep(FALSE,dim(W_frame)[1])
  W_frame$detected_0.6=rep(FALSE,dim(W_frame)[1])
  
  W_frame$detected_0.9[which(W_frame$W_stat>0.9*dim(OTUdat.thinned[,-1])[2])]=TRUE
  W_frame$detected_0.8[which(W_frame$W_stat>0.8*dim(OTUdat.thinned[,-1])[2])]=TRUE
  W_frame$detected_0.7[which(W_frame$W_stat>0.7*dim(OTUdat.thinned[,-1])[2])]=TRUE
  W_frame$detected_0.6[which(W_frame$W_stat>0.6*dim(OTUdat.thinned[,-1])[2])]=TRUE
  
  final_results=list(W_frame,zero.plot)
  names(final_results)=c("W.taxa","PLot.zeroes")
  return(final_results)
}

################################################
### LOAD DATA
### Unrarefied OTU table
otus<- read.csv("Datafile_2_Deblur_unrarefied_excl_breastfed_OTUs_n239_final.csv", sep=",", header=TRUE)
head(otus)
### Metadata
metadata<-read.csv("Datafile_4_Metadata_exp_n293_final.csv", sep=",", header=TRUE)
head(metadata)

### Subset of the samples required for this analysis
otu.test<- metadata[which(otus$id%in%metadata$id),]
head(otu.test)

## Matcher
matcher<-read.csv("Datafile_3_matcher_OTUsid_to_sequences.csv", sep=",", header=TRUE)
head(matcher)
################################################
### Include toxicants here
var_list=c("fpcb105lh2080_2",
           "fpcb114lh2080_2",
           "fpcb118lh2080_2", 
           "fpcb156lh2080_2",
           "fpcb157lh2080_2",
           "fpcb167lh2080_2",
           "fpcb189lh2080_2",				
           "fpcb74lh2080_2",
           "fpcb99lh2080_2", 
           "fpcb138lh2080_2", 
           "fpcb153lh2080_2",
           "fpcb170lh2080_2", 
           "fpcb180lh2080_2",
           "fpcb194lh2080_2",
           "fpcb209lh2080_2",
           "fhcblh2080_2",
           "fbhchlh2080_2",
           "fppddelh2080_2",
           "fppddtlh2080_2", 
           "foxyklordanlh2080_2",
           "fbde28lh2080_2",
           "fbde47lh2080_2",
           "fbde99lh2080_2",
           "fbde100lh2080_2",           
           "fbde153lh2080_2",
           "fbde154lh2080_2",
           "fpfoalh2080_2",
           "fpfoslh2080_2")


###############################################
### ANCOM runs for each toxicant in var_list
for(i in 1: length(var_list)){
  print(i)
  variable=var_list[i]
  var_matrix_1=metadata[,c("id",variable)]  #, "gestagSMUL"

  map_test=na.omit(var_matrix_1)
  otu_test=na.omit(otu.test[which(otu.test$id%in%map_test$id),])
  
### Unadjusted ANCOM
  comparison_test0=ANCOM.main(OTUdat=otu_test,
                              Vardat=map_test,
                              adjusted=F,
                              repeated=F,
                              main.var=variable,
                              adj.formula=NULL,
                              repeat.var=NULL,
                              longitudinal=F,
                              random.formula=NULL,
                              multcorr=2,
                              sig=0.05,
                              prev.cut=1)
  
 # ### Adjusted ANCOM
 # comparison_test1=ANCOM.main(OTUdat=otu_test,
 #                             Vardat=map_test,
 #                             adjusted=T,
 #                             repeated=F,
 #                             main.var=variable,
 #                             adj.formula="scale(gestagSMUL,center=T)",
 #                             repeat.var=NULL,
 #                             longitudinal=F,
 #                             random.formula=NULL,
 #                             multcorr=2,
 #                             sig=0.05,
 #                             prev.cut=1)
#### Writing the results in Excel sheets with one sheet for each variable

  result = merge(matcher,comparison_test1$W.taxa,by="otu.names")
write.xlsx(result, "filename.xlsx",sheetName=variable,
             append=T,col.names=TRUE,row.names=FALSE)
}
