# Supplementary material for: Environmental toxicants in breast milk of Norwegian mothers and gut bacteria composition and metabolites in their infants at 1 month
Source: Microbiome. 2019 Feb 27;7:34. doi: 10.1186/s40168-019-0645-2 (PMC6393990; doi:10.1186/s40168-019-0645-2)
Supplement: Supplementary file 3 — Data files. (ZIP 65 kb) [file 40168_2019_645_MOESM3_ESM.zip]

Archive with 5 entries (5 files):
- Datafile_1_Deblur_rarefied_20k_alphadiversity_n267_final.csv
- Datafile_2_Deblur_unrarefied_excl_breastfed_OTUs_n239_final.csv
- Datafile_3_matcher_OTUsid_to_sequences.csv
- Datafile_4_Metadata_exp_n293_final.csv
- Datafile_5_SCFAs_n70.csv
