# Supplementary material for: Environmental toxicants in breast milk of Norwegian mothers and gut bacteria composition and metabolites in their infants at 1 month
Source: Microbiome. 2019 Feb 27;7:34. doi: 10.1186/s40168-019-0645-2 (PMC6393990; doi:10.1186/s40168-019-0645-2)
Supplement: Supplementary file 3 — Data files. (ZIP 65 kb) [file 40168_2019_645_MOESM3_ESM.zip › Datafile_1_Deblur_rarefied_20k_alphadiversity_n267_final.csv]

id	pdt30_20k	shannont30_20k	obsotust30_20k
1106	6.710334	2.318518	34.6
1117	8.31786	2.953593	47.3
1213	8.157538	2.393745	52.5
1173	7.800157	2.838414	45.1
1179	8.123212	3.252146	59.5
1072	4.300605	1.998393	23.2
1010	7.235271	3.210375	48.2
1150	7.875117	2.890795	46.9
1070	7.795703	1.208604	48.2
1007	10.15698	2.589489	58.5
1128	8.588905	2.846322	45.5
1192	4.55337	2.071042	17.9
1122	4.450404	.7962382	21
1082	4.432432	1.398977	21.5
1009	4.448071	1.466058	18.9
1034	4.4055	2.691223	21.2
1110	5.923769	2.585596	25.5
1002	4.882524	2.196248	17.8
1215	5.39244	2.991335	24.1
1276	7.640952	2.536877	45.2
1127	7.931128	2.785644	50.1
1244	6.127527	1.690768	33.8
1001	5.098572	2.363658	27.3
1154	5.083423	2.341196	23
1280	6.649733	2.291226	39.6
1136	6.594342	1.821591	38.8
1043	6.335802	2.218526	31
1261	5.825996	2.532776	26
1231	5.407338	2.332166	27.9
1194	5.199172	2.499742	25.3
1129	4.653415	2.422311	24.5
1041	4.217009	.5653604	15.9
1039	3.585176	.812939	16
1132	9.141601	3.528429	59.4
1078	5.013595	2.57574	19.3
1102	7.093787	2.213428	34.2
1167	5.201282	1.554485	23.1
1108	7.379772	1.99673	48.6
1264	7.599013	2.859222	43.3
1024	4.532651	2.510492	24.8
1151	7.343105	2.850724	39.1
1217	4.419073	1.847029	22.1
1121	5.797199	2.287049	29
1065	6.595067	2.100402	35.7
1203	7.49948	1.306579	41.8
1263	6.20044	1.970259	28.9
1062	5.723744	2.936151	26.8
1066	5.474678	1.604636	26.8
1157	7.176116	2.795182	37.1
1282	4.375077	1.838079	22
1123	5.093881	1.997609	24
1241	6.841207	2.942655	37.6
1053	5.478803	1.950779	32.1
1149	5.79979	1.859035	26.2
1281	8.278509	3.63132	56.3
1118	7.613504	2.871712	50.2
1047	6.182892	2.049167	30.7
1140	6.713693	2.266029	30
1269	6.264668	3.095212	38.4
1208	4.837377	1.625861	18.2
1290	4.363894	2.702606	21.6
1124	4.70995	1.542987	26.2
1075	11.6615	2.583881	98.6
1221	3.808056	1.750966	17
1160	6.60778	3.320122	38.1
1015	5.165777	1.180965	25.8
1111	5.489595	1.621633	25
1107	3.686884	1.607794	14.8
1224	5.257453	2.061524	22.2
1277	5.569341	2.414196	26.5
1006	8.630819	2.895426	43.7
1050	7.866749	2.370452	46.2
1266	6.647991	2.945263	37.3
1042	6.098791	2.051611	36.9
1079	4.940668	1.555555	20
1142	4.339394	2.531573	21.7
1258	4.920548	2.094842	22.2
1083	6.981898	2.027893	35.6
1267	5.529607	3.294419	34.9
1256	5.104522	2.879622	22.7
1030	9.91113	2.593974	64.3
1027	5.179081	1.978494	22.5
1201	11.34007	3.257725	75.6
1238	7.351061	2.656633	45.8
1005	7.071566	3.268264	43.8
1169	8.773428	3.304141	52
1077	8.240074	3.260984	48.5
1190	6.514432	2.419878	36.4
1182	6.564267	1.306726	39.2
1048	8.370455	2.066105	39.1
1014	8.473577	2.317809	45.9
1204	5.957891	1.90113	34.3
1101	7.056164	2.171051	41.4
1292	6.624141	1.262677	32.4
1195	8.106367	2.788237	43.5
1259	6.296199	2.1703	30.2
1285	5.91824	2.291587	24.3
1068	5.422454	.9162579	28.5
1130	3.185068	.9345361	19.3
1161	7.127664	3.05762	33.6
1139	4.191186	1.325185	14.6
1178	8.142717	3.105396	48.3
1119	4.286618	2.111231	19.4
1144	4.410356	1.586334	22.7
1017	5.117971	3.207469	31.4
1004	6.375952	2.427643	37.7
1137	4.866702	2.811481	25.8
1022	5.354917	2.767348	25.2
1245	6.481239	1.97805	38.9
1189	7.374644	1.296178	47.2
1104	7.706607	3.099967	45.3
1199	7.25158	3.227597	37.5
1029	7.243698	2.265702	42.9
1168	4.899642	1.513909	27.7
1163	7.073529	.7130056	39.3
1260	4.873278	1.38536	20.7
1279	5.009441	2.354223	20.2
1262	6.65379	1.888539	32.5
1209	3.521988	1.974155	16.5
1155	6.209217	1.829115	27.5
1197	4.324077	2.587261	19.5
1052	6.867432	2.422221	29.4
1218	4.565714	1.584767	18.9
1232	6.693874	2.433731	36.4
1112	5.648202	2.586351	25.1
1105	6.283691	2.646735	34.1
1035	6.653143	1.293341	26.6
1088	6.902379	2.128395	38.9
1074	7.899578	2.658148	42.6
1223	5.077444	2.50594	31.2
1228	7.483114	2.335072	48.9
1172	5.88629	2.612308	35.3
1153	5.449019	1.738332	28.1
1120	5.520667	2.300341	26
1242	6.182278	2.206367	28.4
1038	8.847924	2.739716	51.5
1257	5.232391	2.15194	22.8
1040	6.120025	2.911849	32.2
1229	5.412198	1.78793	26.1
1141	8.117791	2.832549	45.9
1135	6.338585	2.098604	27.2
1237	4.618756	1.801533	22.6
1180	6.782643	.7704721	38
1234	5.010253	2.121022	21.2
1227	4.721169	3.201579	23.4
1011	4.946057	1.805125	23.1
1278	5.775402	2.744697	30.3
1089	6.903106	2.745379	38.4
1181	6.875852	1.593749	36.3
1076	4.409563	2.084103	16.1
1094	4.831989	2.421889	22.3
1008	6.027681	2.865718	26.4
1193	5.301116	2.802004	29.5
1239	5.7351	2.365007	27.1
1057	3.646374	1.534557	16.6
1147	7.859196	2.201817	43.5
1031	4.511398	1.843504	21
1235	6.003664	2.292281	28.1
1113	5.632155	2.18942	25.6
1246	7.568355	2.549583	41.7
1148	8.438472	1.756287	48
1226	5.954905	3.160113	31.8
1080	5.147168	1.19407	24.8
1049	7.466164	3.218803	40.2
1143	8.821505	2.325258	56.7
1249	4.338644	1.32203	23.7
1156	10.54354	2.191381	75.4
1205	8.769014	2.492638	55.5
1133	5.519456	2.699528	28.5
1286	6.690879	2.982898	39.9
1186	7.01017	1.82354	37.5
1174	4.475318	2.000057	23.6
1115	9.242504	3.025977	59.6
1164	6.8403	2.681367	39.7
1270	3.239996	1.388129	17
1100	8.883533	1.351492	58.8
1095	4.396822	1.824706	23.3
1103	13.69045	3.108278	115.1
1250	6.23692	1.738399	32.6
1067	5.814151	2.424794	30.7
1096	5.725994	2.339148	27.9
1025	3.610274	1.353436	18.6
1013	6.804805	1.119812	35
1131	5.596409	1.891469	25.4
1187	4.371205	1.494275	23.9
1170	4.978114	2.626825	23.7
1165	7.688848	1.997178	46.3
1274	7.596559	2.881413	41.6
1099	4.479186	2.124759	25.3
1248	6.676624	2.001345	32.9
1085	7.628206	2.249374	35.8
1166	5.138977	1.924597	21.9
1069	5.399432	2.585916	25.4
1114	6.243381	2.072432	28.5
1146	9.706924	2.430632	50.8
1058	8.904395	2.963274	58.3
1273	4.598303	1.685761	15.3
1216	6.667615	2.405613	38.1
1037	4.381353	2.50242	18.9
1091	6.067605	2.023363	32.8
1247	6.943441	3.197464	38
1183	4.216104	1.739972	22.1
1214	11.76829	3.923473	93.9
1191	7.499886	2.341993	44.7
1019	3.813758	2.114164	20.2
1109	5.20801	2.355243	22.7
1028	5.522637	1.436774	26.4
1177	5.370673	2.008589	21.8
1044	7.475215	1.079055	43.8
1222	3.613891	2.534401	14.8
1284	3.876012	1.944555	20
1236	3.990452	2.179486	19.2
1185	5.673091	1.201489	24.8
1272	6.368217	3.204303	34.1
1055	5.185709	2.252961	22.8
1243	6.478185	2.38175	31.9
1210	6.822114	2.234268	41.4
1225	6.459814	2.590587	30.4
1051	7.698028	2.56793	56.7
1071	5.876744	2.53002	34.3
1289	7.248998	2.426763	42
1198	4.452532	2.394181	14.6
1084	5.130441	2.898855	22.3
1026	6.150606	1.899268	29.2
1023	7.290878	3.208876	37.6
1032	6.586119	1.533929	37.4
1064	5.276581	2.1919	21.8
1254	5.07403	2.039553	30.8
1125	5.155994	2.370079	27.2
1233	4.569982	2.437013	20.4
1018	5.165201	2.065786	26.5
1240	4.730966	1.687144	24.3
1184	5.626561	2.238016	26.3
1275	5.060646	1.849949	22.6
1271	6.892957	2.076974	36.2
1081	7.902263	2.861022	42.5
1202	4.246938	2.272919	19.5
1087	12.75144	2.691388	52.8
1092	6.602262	2.58051	33.4
1061	3.673561	1.547795	18.3
1175	5.208594	.8375551	29.1
1171	8.520881	2.467525	47.3
1159	4.799992	1.222628	20
1152	5.172044	1.113543	19.5
1097	9.687214	2.766556	53.8
1036	6.424085	2.76336	29.7
1162	6.864812	2.296048	40.2
1086	5.082552	1.228486	23.4
1220	7.995296	1.858876	43
1116	6.725101	2.120938	31.2
1230	6.467032	2.674841	35.3
1063	6.438555	2.507266	33
1134	3.710907	.9164838	19
1090	7.173452	2.735291	36.8
1060	5.427998	2.261001	23.9
1045	7.33042	1.361547	40.1
1253	15.54133	2.866655	121.5
1176	8.225311	2.697005	47.7
1287	4.75425	1.107312	23.2
1073	8.457769	2.656252	43.9
1056	4.603955	2.125057	20.3
1138	5.916785	2.585499	35
1255	11.26926	3.202414	78.9
1093	5.550856	1.42608	27.7
1145	2.899191	1.642618	16.2
1212	5.313735	1.8639	23.2
1059	4.425654	2.806774	28.1
