# Supplementary material for: Environmental toxicants in breast milk of Norwegian mothers and gut bacteria composition and metabolites in their infants at 1 month
Source: Microbiome. 2019 Feb 27;7:34. doi: 10.1186/s40168-019-0645-2 (PMC6393990; doi:10.1186/s40168-019-0645-2)
Supplement: Supplementary file 3 — Data files. (ZIP 65 kb) [file 40168_2019_645_MOESM3_ESM.zip › Datafile_2_Deblur_unrarefied_excl_breastfed_OTUs_n239_final.csv]

id	otu1	otu2	otu3	otu4	otu5	otu6	otu7	otu8	otu9	otu10	otu11	otu12	otu13	otu14	otu15	otu16	otu17	otu18	otu19	otu20	otu21	otu22	otu23	otu24	otu25	otu26	otu27	otu28	otu29	otu30	otu31	otu32	otu33	otu34	otu35	otu36	otu37	otu38	otu39	otu40	otu41	otu42	otu43	otu44	otu45	otu46	otu47	otu48	otu49
1106	0	95	25029	337	0	5	138	970	1534	0	1868	640	0	0	0	0	0	0	0	2	0	0	0	0	1698	192	0	24	1200	2	12	170	0	0	0	0	0	0	0	1034	0	16	0	0	0	1106	22	0	0
1117	6	56	48453	237	0	0	37929	2026	9489	0	0	34552	0	0	0	0	11	2	2	19	2	0	2	0	64230	14	0	0	48	16	27	13	0	0	0	0	0	0	0	81	1067	4	0	77	0	3885	11527	0	28
1213	0	5	16399	851	0	82	1621	68	640	169	0	817	0	0	0	0	0	0	0	5	0	0	0	51	11803	13	0	15	13	13	174	10	0	0	15	0	0	0	0	91	53	0	0	21	0	56	392	0	0
1173	0	2	65601	0	0	2934	22716	10	7810	1808	6819	467	0	0	0	18	25	0	0	2	0	6	2	108	15114	0	0	61	0	2525	153	23	2	8	14	9706	0	0	0	424	0	2	0	0	3	0	0	0	0
1179	0	2	8261	68	1480	812	507	53	340	168	1523	201	0	0	0	0	0	8	0	54	0	0	0	22	5098	100	0	36	272	6	15	91	0	2	7	1	0	0	0	803	35	0	0	0	4	18	64	0	0
1072	2	0	41631	0	0	0	3558	0	486	224	4328	3	0	0	0	0	4	0	2	0	0	0	0	0	0	1129	0	22	6174	1268	19	7408	0	0	5	13	0	0	0	650	0	0	0	0	0	0	0	0	0
1010	0	0	9276	6	415	1556	822	18	658	82	3579	375	0	0	0	0	2	19	0	15	0	0	0	0	1767	203	0	32	625	9	2	200	0	0	0	1	0	0	0	1416	8	0	0	0	0	19	0	0	0
1211	0	0	5038	2	0	1410	1362	0	23	0	0	36	0	0	0	2	0	84	0	0	0	19	0	0	767	15	0	0	122	12	0	0	0	0	0	42	0	0	0	96	5	44	0	0	61	0	0	0	0
1150	0	3	6527	16	0	966	1014	0	336	240	5853	188	0	0	0	0	41	11	0	0	0	2	0	0	491	15	0	374	50	33	5	24	0	0	0	3	0	0	0	3591	4	0	0	0	9	118	0	0	0
1070	1	9	157259	0	1023	744	4387	9	3197	9499	4752	75	3	432	0	0	139	0	126	7	0	0	0	599	2086	2	0	2315	0	0	301	0	12	57	0	75	0	0	0	60	28	79	0	11	7	0	0	0	4
1003	0	0	7557	0	0	1831	669	0	222	0	418	6	0	0	0	0	491	0	0	0	0	0	0	0	703	6	0	700	4	64	114	2	0	0	0	0	0	0	0	200	24	0	0	0	10	6	0	0	0
1128	0	2	16541	0	5387	421	9367	215	1791	0	3219	2	0	0	0	0	0	2	0	10	0	5	0	0	2675	29	0	88	0	41	2	0	0	0	0	1105	0	0	0	755	5	0	0	42	4	0	0	0	0
1192	0	0	8834	0	0	5	8258	2	794	0	5318	0	0	0	0	0	0	0	0	0	0	0	0	0	0	36	0	0	0	73	0	0	0	0	0	664	0	0	0	949	0	0	0	0	0	0	0	0	0
1122	0	2	73	0	4	3	0	0	0	0	0	2	0	0	0	0	0	0	2	0	0	0	0	0	38321	0	0	1504	0	903	5	0	0	0	0	0	0	0	0	3372	0	0	0	0	0	0	0	0	2
1082	0	0	46620	0	549	25	11894	149	259	0	3	2	0	0	3	0	0	0	0	0	0	0	0	0	135	0	0	2010	0	0	0	0	0	0	0	1428	0	0	0	0	0	0	0	0	17	0	0	0	0
1009	2	2	49209	0	0	4	883	0	11331	0	130	0	5	0	0	4	0	0	0	0	0	0	0	0	3	0	0	9954	111	1841	0	0	0	0	0	0	0	0	0	0	0	0	0	0	0	0	0	0	76
1110	0	0	0	0	0	17104	7611	0	1095	0	19570	0	0	0	0	0	0	0	2	2	0	78	0	0	0	3	0	0	1	0	3	0	0	0	0	0	0	0	0	56	17	10	0	14	8	1682	20999	0	0
1002	2	0	28737	0	0	0	25525	70	1410	0	0	0	0	0	0	0	5451	0	0	0	0	0	0	55	5066	0	0	762	0	0	140	0	0	0	0	0	0	0	0	6	0	0	0	0	0	0	0	0	0
1283	0	0	26	0	0	0	13	0	2	3	0	0	0	2	0	0	0	0	0	0	0	0	0	0	5606	0	5782	127	0	0	21	0	0	0	7	0	0	0	0	0	0	0	0	0	0	0	0	0	0
1215	2	0	10610	0	0	3453	6446	0	1805	0	17352	25979	0	0	0	0	1038	0	0	0	0	0	2	63	0	0	0	9299	0	0	2	0	0	0	1060	2	0	0	0	0	7	0	0	0	4	0	32162	0	0
1127	0	6	37636	0	25218	0	14434	0	2108	1945	0	434	0	75	0	27	0	0	3	2	0	5	0	82	5708	7	0	0	87	0	1009	95	0	0	0	2690	0	0	0	459	0	75	0	0	23	0	77	0	28
1244	2	2	25062	7	518	0	1815	77	1450	0	246	0	0	0	0	0	260	0	0	0	0	0	0	0	847	10	0	1171	25	291	13	7	0	0	0	128	0	0	0	2027	0	0	0	0	21	0	0	0	0
1188	0	2	7254	0	0	0	175	0	1035	257	4509	0	0	0	0	0	0	0	0	0	0	1203	0	146	0	540	0	4	184	0	133	52	0	18	0	0	6	0	0	3464	0	0	0	0	10	0	0	0	37
1265	0	0	9700	223	0	0	362	0	342	0	85	0	0	0	0	0	0	0	0	2	0	0	0	0	0	48	2	124	0	0	0	0	0	0	0	0	0	0	0	3049	0	0	0	0	0	0	0	0	2
1280	0	0	22159	616	368	118	444	0	48	0	0	0	0	0	0	0	113	0	0	0	0	0	0	0	5025	0	0	619	240	96	0	142	0	0	0	2285	0	0	15	502	0	908	3	0	26	0	0	0	0
1136	0	3	50789	0	29	4	2380	0	477	2180	5	3	0	0	0	12	2	0	0	0	0	0	0	52	11	0	0	16453	0	4574	0	0	0	58	0	4065	19	0	0	0	513	9	0	542	22	0	2	0	3
1043	3	2	6356	0	41766	4	17659	0	14272	341	0	0	0	38	0	0	7	0	3	0	0	0	0	0	5017	0	0	0	0	0	275	203	0	116	75	3	0	0	0	0	120	0	0	0	0	0	5	0	0
1261	0	0	10977	0	0	0	2005	0	63	0	7	0	0	0	0	0	0	0	0	0	0	0	0	164	0	0	0	4619	0	2066	50	0	0	303	10	0	0	0	0	0	395	0	0	136	0	0	0	1159	0
1231	0	5	20445	102	1839	0	1821	0	25	0	4602	0	0	0	0	0	5	0	0	0	0	0	0	0	11394	15	0	3734	1	83	0	0	0	10	0	0	0	0	0	31450	0	0	0	0	8	0	0	0	0
1194	0	3	24166	0	0	2	1271	0	427	297	30291	2	0	192	0	0	4	0	2	0	0	0	0	0	0	0	0	178	1791	0	691	1930	0	3	0	1596	0	0	0	5620	45	0	0	0	0	0	0	0	0
1129	0	3	441	0	6938	0	16829	0	5909	0	5	0	0	17	0	0	130	0	0	2	0	0	0	0	36	2	0	2488	0	71	33	0	0	0	0	0	0	0	0	0	156	0	0	0	0	0	0	0	0
1041	0	0	79052	0	0	2	771	0	3610	0	5	0	0	0	0	5	0	0	2	0	0	0	0	0	6	0	0	12	0	190	0	0	0	0	0	433	0	0	0	1823	0	0	0	0	0	0	0	0	0
1039	0	0	68756	0	0	3	1298	0	354	0	48	0	0	0	0	0	3	0	0	2	0	0	2	0	4	2	0	1195	0	41	0	0	0	0	0	6785	0	0	0	883	148	0	0	2	0	0	0	0	0
1132	2	5	12225	0	4499	313	3923	0	103	915	0	2178	0	462	0	0	359	166	2	0	244	3	0	209	3081	0	0	1050	0	250	5	0	125	0	124	5	0	0	0	0	24	7	0	6	3	0	0	0	0
1054	0	0	13203	0	0	0	0	0	34	405	13	0	0	0	0	11	2	0	0	0	0	0	0	0	378	0	0	2	0	0	0	0	0	0	0	0	0	0	8	92	9	0	0	0	2	0	0	0	0
1078	0	3	36927	719	0	14224	11106	0	413	0	19945	4925	0	295	0	0	0	0	0	0	0	0	0	503	0	0	0	262	0	0	2	10	0	0	0	0	0	0	0	0	0	0	0	0	0	0	0	0	0
1167	0	0	0	0	11045	0	1088	0	525	971	25471	0	0	0	0	0	0	0	0	0	0	0	2	119	0	0	0	0	0	0	1780	0	0	3	0	0	31	0	0	0	52	0	0	13	0	0	0	0	0
1108	28	5	28516	567	0	0	43	0	0	0	0	0	0	0	2	8	8	380	15	4	0	10	2	0	6870	0	0	1568	5076	500	0	0	0	0	0	0	0	0	38	1220	36	11	2	7	15	0	0	0	9
1264	0	0	24105	0	0	2787	302	46	8	3	4	798	0	0	0	0	8294	0	2	0	0	1012	0	0	9	0	0	0	0	2	5	0	0	0	0	0	0	0	0	3	0	0	0	0	0	0	95	0	0
1024	0	0	28480	0	10140	3	5737	0	184	330	0	0	0	157	0	3	5	0	0	0	0	0	0	68	15456	2	0	1890	575	0	0	0	0	0	0	3066	0	0	0	0	6	0	0	11	0	0	0	487	0
1151	0	0	17823	0	2126	3725	3638	441	3234	447	0	0	0	65	0	3	0	0	0	3	0	0	0	0	7398	0	0	2983	0	0	272	0	0	0	0	97	0	0	18	0	0	0	8	3	5	0	0	0	56
1217	0	2	25855	5	0	0	6549	0	596	0	5342	0	0	0	0	0	12	0	4	4	0	0	2	0	0	0	0	212	0	433	0	0	0	58	6	1676	0	0	0	28	0	0	0	0	0	0	0	0	0
1065	0	6	10	0	0	0	4399	0	455	606	21196	0	0	0	0	2	3	0	0	0	0	0	0	232	0	10	0	150	0	0	1150	0	0	0	42	0	2	659	0	181	0	0	0	0	111	44	0	0	2
1203	0	5	53008	0	0	3	2772	0	118	187	0	0	0	3	0	0	0	0	0	0	0	0	0	4	2047	118	0	1487	0	0	2	0	0	236	0	0	0	0	0	206	0	0	0	0	24	0	0	1352	3
1263	0	4	22303	0	3536	1	9454	0	2871	0	8	2209	0	151	0	0	2	0	2	0	0	0	0	63	2	0	0	0	0	0	107	0	0	0	0	0	0	0	22	0	0	0	0	38	0	0	724	36	11
1062	3	0	16	0	0	0	12091	0	4762	0	28732	2	0	0	0	3	0	0	6	3	0	0	2	0	0	3844	13449	0	0	0	2	0	0	0	0	2652	0	0	0	0	104	0	0	0	3	2229	0	0	0
1066	2	0	27477	0	0	154	8130	0	23	0	4	55	0	0	0	25	0	0	0	0	0	0	2	0	2	0	0	0	0	826	0	0	0	21	0	657	0	0	0	1	0	0	0	0	21	0	0	300	0
1157	2	3	58004	0	0	4	4505	0	702	3608	27862	2	0	3	8	0	5	0	9	2	0	0	0	486	0	464	0	2282	0	0	12871	0	0	41	22	0	0	0	0	4878	0	49	0	0	17	0	0	0	11
1282	0	3	27331	0	0	0	0	0	0	0	806	0	0	0	0	0	6	0	0	0	0	2	0	0	8594	3	0	611	830	93	0	0	0	5	0	0	0	0	0	4605	0	3	0	0	6	3303	0	0	0
1123	0	2	25742	0	0	0	5913	0	484	427	0	0	0	0	0	0	0	0	0	0	0	0	0	434	17019	0	0	522	0	1394	14	0	0	0	0	47	0	0	30	0	20	0	13	9	0	0	0	0	0
1241	0	0	8641	0	0	0	2830	4	49	0	1686	5232	0	0	0	0	1	2191	0	0	0	0	4236	0	26989	4	9	0	0	0	211	0	0	35	94	0	0	0	0	78	0	4	0	0	4	0	0	0	1
1053	2	3	32427	306	0	2	1985	0	418	0	4554	0	0	0	0	0	3	0	0	0	0	0	0	0	0	0	0	1904	793	1246	5	36	0	89	0	0	0	0	0	3265	0	0	0	0	5	0	0	0	0
1149	0	0	32325	9	0	4	8249	2	670	0	23	4	0	0	0	3	2	0	3	0	0	0	3	375	48	29	0	9892	0	1188	0	0	0	0	0	1486	0	0	0	2	0	32	0	0	0	0	0	0	0
1118	4	2	39678	0	0	5100	770	13246	27	631	6802	20622	4	201	0	0	41	0	0	0	2	0	5	17	9982	0	0	159	0	0	18	2	0	55	34	0	0	0	0	16	21	6	0	14	7	25	8922	0	2
1047	0	1	29	0	4	0	16440	0	2006	0	0	0	0	155	0	0	0	394	3	2	4708	0	0	0	63532	7606	0	733	0	0	0	0	0	18	0	373	0	0	0	0	47	0	0	14	0	0	0	980	3
1140	6	2	37538	0	7039	668	11492	97	727	121	0	0	0	0	0	0	939	0	0	0	0	0	3	259	11416	0	0	490	0	0	3660	1	0	19	0	0	9	0	0	0	0	0	0	0	8	0	0	0	0
1269	4	0	41541	0	0	0	2002	4049	423	142	3582	22884	0	50	0	0	6	0	6	0	0	0	3	62	112	0	686	283	0	161	64	0	0	0	0	9	0	20	0	23	90	0	0	7	0	0	9288	0	0
1208	4	5	5615	0	0	0	1391	0	7	0	11392	0	0	0	0	2	2	0	4	0	0	0	2	0	3766	0	0	0	2	104	0	0	0	0	0	166	0	0	0	0	0	0	0	0	0	0	0	0	0
1290	3	6	10410	0	10663	0	13008	0	3070	0	8050	0	0	0	0	0	65	0	2	0	0	0	0	9	2260	0	0	0	0	2	1	4	0	0	0	11163	0	0	0	0	0	0	0	0	0	0	0	0	0
1124	0	13	33088	0	0	0	0	0	201	0	6318	0	0	0	0	0	15	2	3	0	0	29	2	0	0	0	0	866	423	19	0	732	0	0	0	1908	0	0	36	1222	0	0	0	0	460	0	0	0	0
1075	1733	184	13289	221	0	0	967	186	4588	131	2516	0	842	35	2	0	186	26	756	597	23	0	613	0	53810	2	0	86	4	8	0	0	10	0	0	9	0	0	0	295	14	62	0	5	13	109	0	0	36
1221	0	3	31776	2891	5454	0	25046	0	57	0	0	0	0	0	0	0	0	0	2	0	0	0	0	0	605	2	14	0	0	0	0	0	0	0	0	0	0	0	32	0	0	0	0	0	0	0	0	0	0
1160	3	0	15067	0	0	0	8955	0	67	588	7846	0	0	0	0	2	4	0	5	0	0	0	0	156	18732	0	0	2073	0	309	211	0	56	3	99	672	0	0	0	0	173	0	0	55	0	0	5813	0	0
1111	26	0	71940	0	0	5	0	0	689	0	0	2	0	0	0	22	2	0	4	0	0	1785	2	0	14807	3	0	14133	0	1181	0	0	0	0	0	0	0	0	0	3752	0	0	0	0	0	0	2	0	4
1107	3	4	61381	0	0	2	6	0	341	8	0	4	0	0	0	3	6	0	4	0	0	0	4	0	46067	10739	0	2	0	0	3	3	0	0	0	0	0	0	0	3402	0	0	0	0	0	0	0	0	0
1224	0	0	4	0	0	0	1989	0	93	0	0	0	0	0	0	5	0	656	0	0	0	0	0	5	7136	20	0	1046	0	0	0	0	0	0	0	0	0	0	0	37	9	0	0	0	0	0	0	0	0
1277	0	0	11	1	2	2	7880	0	87	0	10876	0	0	0	0	0	39299	0	0	2	0	0	2	26	12529	0	0	2621	0	1410	22	0	0	0	40	459	0	0	0	274	0	7	0	0	3	2	0	0	0
1006	4	399	32174	1907	0	0	7609	322	110	1008	0	0	0	0	0	4	0	214	0	0	0	2874	0	0	3215	0	0	786	1185	1140	7	431	0	87	0	0	0	0	0	803	0	83	0	0	15	0	0	0	24
1050	48	80	41719	0	0	26	1325	0	1373	2959	0	0	0	0	0	0	18	3	105	6	0	0	55	209	12542	6	0	0	1717	1720	3077	3895	0	19	0	0	0	0	0	1832	23	0	0	15	68	0	3	0	0
1266	0	3	34	0	0	0	5470	0	86	241	23717	0	0	702	0	0	3	0	3	0	0	0	3	211	8944	31194	0	0	4731	0	992	0	0	44	0	0	0	2002	0	97	64	0	5	51	0	0	0	0	0
1042	0	0	11	26	0	2	588	0	49	165	0	0	0	0	0	9	26878	0	0	0	0	0	0	321	17846	0	0	283	445	1160	0	234	233	0	0	0	62	0	0	8	15	0	0	7	2	0	0	0	0
1142	0	2	0	0	0	0	4349	0	2400	359	0	0	0	0	0	0	3	0	0	0	0	0	0	5	9820	4163	0	0	0	0	0	0	0	0	0	0	0	0	0	119	38	0	13	0	2	0	0	0	0
1258	2	2	1196	1369	0	0	106	0	0	0	0	0	0	0	0	0	3	2	0	2	0	0	8	3	10054	0	0	1384	0	135	0	0	0	10	0	0	0	0	0	0	0	0	0	0	0	0	1491	20	0
1083	0	0	26801	0	181	105	9208	382	461	0	86	2	0	0	0	0	0	0	0	2	0	0	0	53	808	0	0	7669	0	538	0	0	0	0	0	1289	0	0	0	91	54	0	0	15	11	0	108	0	0
1267	0	3	15	0	2	2	22171	0	2896	0	32062	0	0	131	0	0	3	0	3	2	0	0	0	12	0	6785	3081	2822	0	418	133	684	6705	0	258	0	0	0	0	10414	374	0	0	10	0	10634	0	0	5
1256	7	8	23727	0	0	0	14700	0	357	2282	0	0	0	0	0	0	0	0	2	0	0	0	5	20	13658	4	0	0	0	4044	203	0	0	0	0	0	0	0	0	0	12	0	0	19	0	0	0	0	0
1030	106	30	21504	0	2622	7069	4753	0	3133	3444	0	2069	0	210	0	6	9	0	0	0	0	0	0	698	33580	30	0	0	3	0	0	2	0	0	0	0	0	0	28	108	15	0	19	4	2	0	0	0	0
1027	3	9	24744	0	0	0	3	0	303	28	24654	2	0	0	0	0	3	2	4	0	0	0	0	0	0	1190	0	2	0	207	21	0	0	0	0	0	0	0	0	293	0	0	0	0	5108	0	0	0	0
1201	0	0	2540	0	0	2043	1983	0	1570	851	47086	4	16655	0	0	0	3716	85	7003	1117	79	0	1860	0	9569	0	668	0	0	167	2659	0	25	0	6	0	0	0	0	10084	9	2	0	30	3	0	0	0	0
1238	2	2	35521	0	0	7226	441	0	175	0	2258	0	0	0	2	3	0	0	0	0	0	978	3	0	3891	134	0	2496	5794	696	0	908	0	0	0	373	0	0	32	1487	121	1114	4	57	60	0	0	0	0
1169	6	1	30852	0	0	611	15154	0	2121	558	7316	18379	0	2	19	879	703	0	23	0	0	23	3	0	20571	3	706	0	0	8	182	0	0	0	0	0	0	0	36	0	44	0	8	2	527	50	0	0	0
1077	4	12	29464	0	0	681	4650	503	552	776	1666	2978	0	0	0	6	2	0	0	6	0	0	4	97	3112	5	0	133	0	2336	0	0	2352	657	12	6553	0	0	0	72	4	0	0	2	24	0	827	0	0
1190	0	5	33	0	2	0	4252	0	700	0	2723	0	0	81	0	9	3	0	3	0	0	0	0	126	32972	0	584	0	286	7	3425	173	0	0	0	299	0	535	0	0	210	4	29	5	2	0	0	0	0
1182	0	1	51245	0	0	0	220	0	9	47	163	737	0	12	0	0	1	0	0	0	667	0	1	0	1092	2	0	80	0	0	0	0	0	0	160	32	0	0	50	496	13	0	2	4	0	0	0	0	7
1048	17	0	63	0	0	2	77	0	498	203	19928	0	0	0	0	49	0	0	6	0	0	0	0	0	0	0	4747	0	0	12401	3	0	0	0	0	1473	0	0	0	2011	0	0	0	20	11	0	3	0	3
1014	0	6	31759	0	10569	26	0	1666	250	710	0	2	0	0	0	0	0	0	8	0	0	0	0	0	11194	6	0	182	3	917	2770	0	0	2	23	1	0	0	0	609	0	13	0	0	8	0	26	0	0
1204	0	2	26015	6	3092	0	349	0	139	657	400	0	0	23	0	0	6	0	0	0	0	0	0	156	15259	0	24	466	0	168	1594	0	0	14	0	0	0	0	19	111	6	0	10	0	0	0	0	0	0
1101	0	5	12738	0	13853	18	0	0	83	1341	0	0	0	0	0	0	0	0	0	0	0	0	0	13	15722	0	0	0	0	217	22	0	0	0	159	0	0	0	10	1574	75	6	7	3	2	0	0	0	2
1292	3	7	13	0	2	0	170	0	579	236	0	2	2	0	0	0	7	0	4	0	0	0	4	0	85636	3	0	4	0	694	13	0	0	0	337	0	0	0	0	23504	0	0	0	31	2	0	0	0	0
1195	0	2	17000	0	0	1552	2635	0	249	192	7740	504	0	71	5	3	4	0	0	0	0	2	2	11	6013	450	0	0	0	0	708	0	0	0	0	0	0	0	20	288	0	9	6	0	13	3	0	0	0
1259	2	5	0	0	0	0	4290	0	1945	0	11279	0	0	72	0	15	4	0	0	0	0	0	0	27	0	0	0	0	0	0	0	0	0	0	0	0	0	0	0	0	0	4	0	0	0	8	0	0	0
1285	2	7	17	0	0	13479	3624	0	13373	0	6	0	0	0	0	2	4	0	0	2	0	849	0	0	22	59580	0	0	0	0	376	0	0	0	0	0	0	0	0	1887	0	0	0	0	1489	0	0	0	0
1068	0	0	36488	0	0	0	0	0	918	1438	88	0	0	0	0	29	3	0	0	0	0	2	0	13	216	4	0	523	0	1723	0	0	0	0	295	0	0	0	0	5	0	0	0	0	19	0	0	0	0
1130	0	3	37060	0	0	0	5756	0	233	80	4	0	0	0	0	2	2	2	0	0	0	0	0	0	4	0	0	547	0	1223	0	0	0	0	0	0	0	0	0	2	8	0	0	5	0	0	0	0	2
1161	3	4	0	0	0	0	11364	0	1056	0	3930	0	0	0	0	0	3	0	3	0	0	0	2	9	16858	606	2480	2666	0	0	0	0	0	0	0	11353	0	0	0	1246	0	3	0	0	21	639	0	0	0
1178	24	26	19451	0	0	3	28363	0	894	2524	0	0	0	936	0	0	13	3	95	0	6	0	10	329	10668	26887	8555	0	0	83	689	0	0	22	6	6	0	0	0	1461	176	36	0	143	61	0	0	3852	22
1119	0	3	0	0	0	0	8623	0	1379	0	28735	0	0	0	0	0	7	0	4	0	0	0	2	0	0	996	0	0	109	3318	0	0	0	0	0	1492	0	0	0	2140	159	0	0	2	0	0	0	0	0
1144	0	3	34732	0	6531	0	14875	0	866	0	7	0	0	275	0	7	2	0	6	0	0	0	0	54	2	0	0	410	0	0	517	0	0	7	80	0	0	0	0	0	22	0	0	6	0	0	0	0	2
1004	0	4	30713	0	56	2	3994	0	291	610	0	0	0	557	0	39	0	0	4	0	0	3	3	405	17758	1919	0	2665	0	0	0	121	0	6	119	0	0	0	0	664	0	0	0	5	19	10	0	0	0
1137	2	4	1316	0	0	3	326	0	234	0	0	0	0	0	0	0	5	0	0	0	0	30	0	0	25488	23937	0	101	7716	306	0	3087	0	5	0	479	0	0	0	4348	0	0	0	0	5	26377	0	0	0
1022	2	3	15156	0	8323	1392	164	0	6	74	1078	2847	0	0	0	0	2	0	0	0	0	253	0	4	2671	0	0	0	0	0	0	0	0	0	0	0	0	0	0	0	53	0	0	0	2388	2	778	0	0
1245	0	3	40172	0	4103	14	2619	0	84	0	1116	0	0	0	0	0	4	62	2	0	8	0	0	13	1369	215	0	2379	8	706	86	62	0	0	0	0	0	0	0	846	0	0	0	0	0	0	0	0	0
1189	0	185	38066	0	0	0	0	0	562	517	6	0	0	0	6	0	0	3	112	6	11	0	19	170	6	2	2	9798	0	1963	18	0	0	0	0	0	5	0	0	2	85	0	0	9	0	0	0	0	2
1104	5	3	874	0	0	662	15344	0	330	0	15753	42	0	13	0	0	1	667	0	2	410	15	4	0	0	4070	0	2308	753	0	1988	400	0	15	11	0	2	0	0	17676	17	0	0	2	0	3	0	0	0
1199	0	0	33404	0	0	15322	10929	0	193	0	2536	991	2	26	0	0	0	18949	2	2	9634	0	0	59	1223	0	0	1425	0	0	68	0	0	8	5	0	0	0	0	1	274	0	0	39	0	40	0	0	0
1168	4	11	51110	2	3787	0	16120	0	67	0	372	0	0	0	0	0	9	3	4	4	0	0	7	0	0	3	0	1220	0	3776	35	0	0	512	3	0	0	0	0	2	0	0	0	0	0	0	0	0	0
1163	0	2	36050	0	0	3	1047	0	1369	683	0	0	0	0	0	0	0	9	0	0	0	0	2	51	10	2	0	0	0	0	68	0	0	0	0	0	0	0	0	0	102	21	0	23	22	0	0	0	5
1260	2	0	24254	0	371	0	4940	0	1295	0	4	0	0	0	0	0	6	0	0	0	0	0	0	0	40	0	0	456	0	1758	46	0	0	18	43	0	0	0	0	0	0	0	0	0	0	0	0	0	0
1279	0	3	23830	0	0	0	3566	0	0	0	19444	0	0	0	0	0	0	0	0	0	0	0	3	0	0	4533	0	0	0	504	0	0	0	84	140	0	0	0	0	2621	0	0	0	0	0	0	0	0	7
1262	3	3	16338	0	23814	5	3135	26	179	608	4270	18	7	0	0	0	22	2	0	3	0	0	3	37	0	8	7	0	1	0	2	0	0	0	2	275	0	0	0	9	101	0	0	12	0	0	2	0	0
1209	0	0	44420	0	3996	2	28724	0	3812	321	15772	0	0	0	0	0	3	0	0	0	0	0	0	516	0	0	0	358	0	0	0	0	0	0	0	2	0	0	0	0	151	0	0	105	0	0	2	0	0
1155	2	2	40441	0	0	50918	2157	0	187	0	17784	2	0	0	0	0	5	0	0	0	0	395	0	36	0	19	0	2456	0	1114	0	0	0	0	0	0	0	0	0	10	25	11	0	0	3	0	0	0	5
1197	0	3	0	0	0	0	6009	0	1468	478	11926	0	0	0	0	0	0	0	0	0	0	0	0	45	0	4154	0	847	0	0	0	0	0	0	0	0	0	0	0	98	73	0	0	0	0	18095	0	0	0
1218	7	0	29130	0	1433	0	10427	0	2420	61	1	13	0	0	4	0	2	2	0	0	0	0	0	5	217	0	0	0	0	0	0	0	0	0	6	2115	0	0	0	0	0	0	0	0	0	0	0	0	0
1232	4	5	36727	30	0	2	16568	0	110	690	7756	11247	0	0	0	0	2	0	3	0	0	3	0	133	0	2	0	0	0	344	3	0	832	403	138	671	0	0	0	0	49	0	0	0	156	1	0	142	0
1112	0	3	0	17	0	0	4227	0	4153	7	9784	0	0	0	0	0	3	0	0	0	0	0	0	0	0	172	1	83	0	37	0	0	151	148	0	0	0	0	0	1709	50	0	0	0	2940	0	0	0	0
1105	0	3	572	0	0	32	1048	2	1348	1108	100	30	0	129	2	0	0	4412	3	0	0	0	4	0	31410	6753	0	0	0	0	147	0	0	0	0	0	0	0	0	13814	23	0	0	8	0	0	6	0	0
1035	22	20	29700	0	0	0	0	0	3100	0	16	0	0	0	0	0	3	0	0	0	0	0	10	0	2	0	0	6485	0	1015	0	0	0	0	0	0	0	0	29	0	0	0	0	0	4	0	0	0	0
1088	9	4	0	0	0	0	6667	26	689	0	14790	0	1	0	0	0	25	4	2	4	0	0	4	2	0	0	4	581	0	32	0	0	0	5	7	625	0	0	0	48	82	5	0	5	3137	0	23404	0	0
1207	0	2	19641	0	0	0	0	0	33	11	3	0	0	0	0	0	2	0	0	0	0	0	0	0	3	0	0	136	0	137	0	0	0	0	0	0	0	0	12	0	0	0	0	0	0	0	0	0	0
1228	0	49	0	0	14063	0	1830	0	5368	313	2	0	0	82	0	10	13	0	2	8	5	10	21	0	43	0	0	0	0	16	1954	0	0	102	0	0	0	0	0	662	75	0	0	0	12	0	0	0	0
1172	0	0	0	0	0	2	1621	0	4	84	13206	0	0	6	0	0	0	0	0	0	0	0	2	40	1818	15092	0	200	1109	0	26	5	0	0	0	345	0	0	0	1420	0	0	3	0	0	0	0	0	0
1153	0	0	20106	0	0	0	0	0	4	188	7724	0	0	8	0	0	2	0	0	0	0	0	0	0	0	4	0	728	3	39	67	7	0	0	99	0	0	0	0	2372	22	2	0	0	11	30	0	0	0
1120	4	2	24905	0	5690	1	4065	0	1932	573	0	0	0	14	38	0	0	0	2	0	0	0	0	1003	72	2	0	4017	0	0	4315	0	0	0	0	0	0	0	0	35	0	0	0	0	3	0	0	0	0
1242	2	7	34443	2147	0	4	0	0	8	0	110	0	0	0	0	0	4	0	10	0	0	0	0	0	3360	1512	0	2305	5605	27	0	0	0	34	157	141	0	0	0	2714	9	0	0	1	2393	0	2	0	2
1257	14	2	49722	0	0	0	7	0	750	5	16105	0	0	0	0	5	2	0	4	4	0	1483	3	0	0	10105	0	0	4	0	3	33	0	0	0	0	0	0	0	17800	0	0	0	0	40	0	0	0	0
1040	19	7	16812	0	0	0	104	6	949	80	2269	2	0	77	2	0	3	0	0	0	0	0	3	326	14760	16938	0	7642	1263	0	0	5216	0	0	0	0	0	0	0	0	13	0	0	11	3	0	0	0	0
1141	0	0	15970	0	0	14700	655	2119	392	15	0	11695	0	177	0	0	5	521	0	4	0	0	2	0	5116	0	0	0	0	0	97	0	0	0	20	533	0	0	12	3	0	7	5	0	0	0	1684	2	2
1135	0	2	34783	0	0	2154	0	16	4	102	15623	1479	0	0	0	0	3	0	0	0	0	0	0	0	0	0	0	0	0	0	0	0	0	0	0	0	0	6	45	59	15	0	0	0	25	0	3163	0	0
1252	0	0	12909	0	0	0	2658	0	980	115	0	0	0	0	0	0	0	0	0	0	0	0	0	259	2	0	0	4	0	407	54	0	0	15	0	0	0	0	7	0	30	0	0	0	0	0	0	0	0
1237	0	3	22955	0	1776	0	12914	0	313	0	0	0	0	49	0	0	2	0	0	0	0	0	0	137	1094	0	0	0	0	0	149	0	0	12	0	2321	0	0	29	0	67	0	2	0	3	0	0	28	0
1180	3	3	32951	0	0	0	2215	0	72	428	173	0	0	33	0	0	5	0	0	0	0	0	5	26	0	2	0	1008	0	0	0	0	0	0	0	0	0	0	37	40	50	8	0	12	2	0	0	0	0
1234	0	2	15958	0	0	2	15021	0	1893	0	0	0	0	0	14	0	3	2	0	0	0	0	0	126	11168	11	0	0	0	0	22	0	0	0	0	0	0	0	24	314	138	0	11	23	0	0	0	0	0
1227	0	3	18	0	0	0	1580	0	6917	156	27483	0	0	81	0	2	0	0	0	0	0	0	2	0	10317	14108	0	7119	0	0	0	0	0	0	0	0	0	9930	0	5916	0	0	0	0	44	0	0	0	0
1011	0	2	1726	0	0	632	4281	0	5825	1420	43286	0	0	0	0	0	2	0	0	0	0	0	0	0	0	2	0	521	0	323	137	0	0	0	353	0	0	0	0	24	0	0	0	0	3	0	0	0	0
1278	2	2	31462	0	0	2	5120	0	3013	0	21308	0	0	0	0	16	2	0	0	2	0	3	2	280	1062	3	0	11600	0	6140	0	0	0	75	0	0	0	0	0	0	29	0	0	2	86	0	0	0	0
1089	0	2	8822	0	0	24461	1983	3419	51	44	0	4088	0	438	0	2	7	0	0	0	0	3	4	28	14885	4	0	39	0	0	189	0	0	0	3	0	0	0	0	0	55	29	0	4	12	3	141	0	0
1181	2	8	50640	489	0	5	952	0	117	323	16006	0	0	0	0	0	4	2	2	0	0	3	2	0	0	2	0	10	550	101	4	91	0	3	19	0	3	0	0	4806	2	0	0	0	5	0	0	0	0
1094	0	4	0	0	0	0	8820	0	1541	221	9794	0	0	0	0	0	2	0	0	0	0	33	0	0	0	4	0	1119	2731	0	56	0	0	0	1063	0	2	0	0	21197	0	0	0	0	0	0	0	0	0
1008	4	0	14735	271	0	0	0	0	176	0	372	0	0	0	0	0	0	0	0	0	0	0	3	2	5357	0	0	0	0	1392	0	0	0	0	0	7564	0	0	0	0	0	0	0	0	135	0	0	0	2
1193	0	6	20	0	3	0	31688	0	2222	11451	5215	0	0	0	0	0	6	0	2	0	0	0	0	163	16385	43996	0	0	49	55	4521	0	0	4	0	0	47	0	0	2875	66	0	0	34	0	0	0	0	0
1239	2	0	23311	0	4730	0	226	0	316	339	36	0	0	2802	0	0	0	0	3	0	2	0	0	169	6875	0	0	8156	0	0	151	0	0	0	632	327	6	0	0	0	0	0	0	0	0	0	0	0	0
1057	2	0	42	0	20744	0	7590	0	179	0	28179	0	0	0	0	0	2	0	0	2	0	0	2	12	72	0	0	75	0	150	0	0	0	28	0	0	0	0	0	1	0	0	0	0	0	0	0	0	0
1147	0	5	37531	2597	0	10	17	36	0	6	4902	0	0	0	0	0	462	0	0	5	0	474	0	0	0	0	0	0	427	21	52	384	0	0	8	0	0	0	0	2604	0	0	0	0	23	0	0	0	0
1031	0	0	27195	0	0	0	22910	22	1233	0	0	0	0	0	0	0	3	0	0	0	0	0	0	0	175	2	0	3101	0	4277	0	0	0	0	92	34	0	0	0	3	21	0	0	0	4	0	0	0	0
1235	0	0	6586	0	0	3674	2624	2689	142	85	0	0	0	0	0	0	4	0	0	0	0	0	0	8	0	2	0	0	2	0	94	0	0	0	0	445	0	0	0	0	0	9	0	0	9	0	0	0	0
1113	2	0	14706	0	0	0	4607	0	24	0	929	0	0	32	0	0	2	0	0	0	0	0	0	3	4569	0	0	0	0	0	4	17	0	0	0	0	0	0	0	50	32	0	0	10	4	0	0	0	0
1246	0	2	31093	0	1936	0	678	3058	48	0	988	502	0	0	0	0	28	0	0	0	0	0	2	0	6261	2	0	0	133	0	56	65	0	0	0	0	0	0	0	68	20	0	0	0	0	0	1029	0	0
1148	2	2	18312	0	0	31248	231	0	80	42	0	2	0	0	0	0	2	0	0	3	0	0	4	0	1038	0	0	1	17	165	199	7	0	6	3	237	10	0	0	2	8	11	0	0	19	0	0	0	0
1080	8	9	0	0	15646	5	0	0	207	0	16	0	0	0	0	2	4	0	4	2	0	0	2	7	1	0	0	200	0	0	3	0	0	0	0	729	0	0	0	0	52	0	0	7	0	0	0	0	0
1049	4	5	13139	0	0	0	2579	633	997	458	8871	29249	0	176	3	0	2	0	2	3	0	0	5	263	3010	4	443	0	0	0	2578	61	0	5	0	1964	33	0	0	13	0	0	0	0	9	0	3271	0	0
1143	0	77	36713	0	0	18	9372	0	5641	0	0	235	34	0	118	0	206	5	3	46	0	0	250	0	14824	4	5	9872	0	0	0	0	0	0	0	11	0	0	0	0	852	9	0	388	21	0	35	0	0
1249	2	2	24986	0	459	0	3769	0	2418	378	0	0	16	0	0	0	0	0	0	3	0	0	0	107	420	5	0	0	0	32	111	0	0	0	0	0	0	0	0	0	19	0	0	0	0	0	0	0	0
1156	1013	321	33801	0	0	30	2033	11	1213	0	45	273	2	0	0	0	94	24	1541	61	12	0	500	0	677	560	0	1274	0	86	7	0	21	34	0	10	0	0	0	0	9	0	0	0	2	0	88	0	0
1205	7	80	1931	0	0	6	84	13	3410	0	8492	0	2	0	0	5	360	9	0	33	2	0	157	0	38815	0	8	186	541	6	0	545	0	2	0	0	0	0	0	10098	0	0	0	0	0	6	2	0	0
1133	2	7	0	0	0	0	2714	0	5455	0	18613	0	0	0	0	12	9	0	4	3	0	0	0	0	49066	11679	291	0	0	124	670	0	0	88	93	2360	0	0	0	25147	0	0	0	0	310	0	0	0	0
1286	0	0	15093	281	0	3844	1785	0	321	925	250	0	0	0	3	4	0	0	0	116	181	0	0	0	2279	0	191	0	0	88	4689	38	0	36	23	72	0	0	16	339	0	0	3	0	0	0	0	0	0
1186	21	8	51214	2589	0	4	686	0	65	201	1655	0	0	29	0	0	0	2	8	3	0	0	3	0	8881	0	0	78	1365	0	0	1280	0	3	45	578	0	0	0	1306	0	0	0	0	24	0	0	0	0
1174	0	2	8	0	2	0	1251	0	1023	0	24068	0	0	4	0	0	0	0	0	0	0	0	0	0	0	0	0	911	0	0	29	0	0	0	0	0	0	1990	0	4313	0	7	0	0	0	2	0	108	6
1115	19	5	11286	0	2867	40	470	12	31	18	775	0	0	0	0	0	4436	240	2	13	1049	11	39	0	2550	0	0	633	0	0	0	0	0	0	0	0	0	0	9	349	69	7	4	3	5	0	0	0	0
1164	0	3	15203	0	0	14007	2757	2857	111	78	4001	1254	0	0	0	0	4	0	0	0	0	0	2	35	0	2	0	7	0	0	0	0	0	0	0	381	0	0	24	46	0	0	0	0	0	0	0	0	0
1100	9	15	16472	0	0	198	1124	0	495	598	302	0	0	81	0	0	39	0	3	0	4	0	7	9	482	0	0	0	0	0	14	0	0	13	0	0	0	3	19	99	2	2	0	0	0	4	0	0	0
1095	0	0	4	0	0	0	6825	0	9	0	14566	0	0	0	0	0	2	0	0	0	0	0	0	2	0	0	0	1256	564	0	27	560	0	0	0	0	0	0	0	347	0	0	0	0	0	0	0	0	0
1103	207	205	3259	0	341	433	146	52	215	0	1939	46	0	0	0	3	572	0	38	27	59	0	67	0	12186	1169	0	607	0	538	22	0	14	2	0	0	0	0	4	7979	24	0	9	7	0	0	2	0	0
1250	0	0	32	0	3	2	3508	0	86	330	11459	0	0	0	0	3	19470	0	3	0	0	680	3	8	0	3	7	0	0	0	159	0	0	0	0	0	0	0	0	703	0	0	0	0	0	0	0	0	0
1067	0	2	12697	0	3157	0	2102	584	1	0	0	3	0	17	0	0	0	0	0	0	0	0	0	17	1801	0	0	0	0	46	19	0	0	0	0	105	0	0	7	125	4	0	0	0	0	0	0	0	0
1096	0	0	15491	0	0	22594	76	1616	53	14	10	0	0	0	0	0	0	0	0	0	0	0	0	0	9	2554	0	8	0	0	0	0	0	0	0	300	0	0	16	1309	3	0	0	0	0	191	0	0	0
1025	0	0	13	0	0	0	0	0	165	21	0	0	15713	0	0	3	0	0	0	0	0	0	0	0	21887	0	0	0	0	0	0	0	0	0	0	0	0	0	0	2648	0	0	9	0	16	0	0	0	0
1013	0	0	16488	0	0	15	101	0	19	85	0	25	0	108	0	7	4	0	0	3	0	0	0	0	2619	0	0	38	0	0	130	0	0	0	0	0	0	0	18	59	0	18	0	0	9	0	0	0	0
1131	0	0	29618	749	0	2	1	0	80	54	488	0	0	0	0	4	0	0	0	0	0	351	0	0	3263	0	0	0	601	164	0	201	0	3	0	0	0	0	32	3260	0	0	0	0	0	0	0	0	0
1187	0	0	8	0	0	0	6	0	18	339	0	0	0	92	0	0	3	0	0	0	0	0	0	0	28630	20872	0	0	0	0	742	51	0	0	0	8	0	0	0	879	0	0	21	0	0	0	0	0	0
1170	0	0	11	0	0	18335	2909	0	1893	0	4	0	5356	0	0	0	0	0	0	0	0	0	0	11	8	6973	337	66	1099	0	2629	0	0	0	62	0	0	0	0	41	0	0	0	0	0	0	0	0	0
1165	0	0	20836	0	0	3	724	6	114	1437	10161	0	0	133	0	13	4	0	0	0	0	0	0	284	0	0	0	309	75	0	425	0	0	4	28	0	6	0	14	348	56	1	0	11	29	2	0	0	0
1274	0	0	0	0	0	1706	315	232	11	98	1046	1416	0	0	0	0	3	0	0	0	0	448	0	0	0	13	0	9	20	96	0	15	0	60	86	0	0	0	3	0	56	2587	0	0	3019	0	317	0	0
1099	0	0	22023	741	6958	0	833	0	1718	229	0	0	0	0	0	0	3	0	0	0	0	0	0	1	8814	0	0	854	48	0	548	14	0	0	0	0	0	0	23	36	68	0	6	3	0	0	0	0	0
1248	0	0	10	0	0	2	191	0	160	577	24441	0	0	17	0	7	0	0	0	2	0	0	0	24	0	22986	0	245	0	56	221	0	0	0	32	0	0	0	0	0	14	6	0	4	9	0	0	0	2
1085	0	9	17377	0	0	3	8882	2	1848	0	2136	3	0	0	6	0	0	0	0	4	0	0	2	0	19007	0	3	0	11	590	0	9	0	0	0	0	0	0	0	1892	0	7	0	0	3	0	0	0	0
1166	0	0	7251	0	0	0	118	0	76	6	3388	0	0	0	0	0	0	0	0	0	0	0	0	0	7094	0	0	3	0	132	52	0	0	0	37	37	2	0	0	3	4	0	0	0	0	0	0	0	0
1069	0	0	8	0	0	0	3201	0	76	0	9174	0	0	0	0	0	13778	0	0	0	0	0	0	0	0	0	1499	46	5359	0	6	1901	0	0	0	0	0	0	0	223	0	0	0	0	6	0	0	0	0
1114	2	0	0	119	4215	362	0	0	588	0	9679	67	0	0	16	0	0	0	0	0	0	0	0	0	0	0	0	630	0	0	83	0	0	0	0	69	0	0	0	0	33	22	0	0	14	0	0	0	0
1146	0	0	19021	0	0	1122	1304	0	14	8	0	0	0	0	0	0	8989	0	0	0	348	0	0	8	10201	0	0	189	0	3	131	0	0	0	4	0	6	0	0	5	0	0	0	0	0	0	92	0	0
1058	142	116	14094	0	16479	164	13712	0	102	1045	16688	2	4	0	0	0	653	0	364	23	0	4	133	30	3326	6	0	0	155	0	116	319	14	19	2	3053	9	0	0	139	0	0	0	0	2	0	0	0	0
1273	4	0	12712	0	0	47487	3	0	558	5	0	0	0	0	0	0	3	0	0	0	0	0	0	0	33842	702	0	0	0	0	0	0	0	0	0	0	0	0	0	576	0	0	0	0	2	0	0	0	0
1216	0	6	0	0	0	0	1267	0	510	0	17357	0	0	0	12	0	0	0	0	1	0	0	0	0	300	0	2533	0	0	0	0	106	61	2	0	976	4	11	0	3663	107	0	0	9	2604	762	0	0	0
1091	0	3	32033	0	10461	0	2072	0	5803	0	4	0	0	5	4	22	873	0	0	0	0	14	0	0	12	2	0	14	0	0	0	1	0	25	0	0	0	0	0	6501	65	27	0	6	65	0	0	14	3
1183	0	2	0	0	12654	0	3785	0	3293	20	0	0	0	0	0	0	0	0	2	0	0	0	0	0	42435	0	0	0	0	0	858	83	0	0	0	0	0	0	0	0	5	0	0	24	0	0	0	0	0
1214	104	3997	19589	0	247	4	8224	606	1390	1942	0	2	303	0	0	15	155	8	238	1876	0	0	2722	0	6503	0	0	0	0	1844	28	0	6	0	16	0	0	0	25	122	0	0	9	0	0	0	0	0	0
1019	0	3	31056	0	9323	0	19730	0	377	0	0	0	0	0	0	0	10	5	0	0	0	0	2	0	7338	2	0	2231	0	397	0	0	0	0	0	0	0	0	0	320	31	0	0	20	0	0	0	0	0
1109	4	7	28555	389	0	0	258	0	87	0	0	31003	0	0	0	0	2	0	0	0	0	0	0	0	24696	0	0	551	0	8	0	0	0	0	41	3	0	0	0	6	3	0	0	0	3	0	7740	0	0
1028	2	5	38635	81	0	1990	68	3575	11	21	0	0	0	0	5	0	7	0	0	0	30	0	0	0	4718	0	0	3	0	0	0	3	80	0	0	0	0	0	0	180	0	0	0	0	0	0	641	0	0
1044	2	8	171	0	3	0	1840	0	11	656	5855	0	0	19	0	0	7	2	3	0	0	0	0	323	108145	0	177	460	0	0	5365	0	0	19	2	357	21	0	0	1017	0	0	0	0	0	0	0	79	6
1222	2	2	2612	0	0	0	5873	0	5775	274	0	0	0	0	0	0	11	0	0	0	0	0	0	0	26760	3235	0	869	0	0	0	0	0	0	0	0	0	0	0	0	0	0	0	0	0	0	0	0	0
1284	0	4	5324	0	0	0	1380	0	1793	1511	0	0	0	0	2	0	0	0	0	0	0	0	0	15	4189	0	0	0	0	796	1	0	0	0	0	0	0	0	0	0	0	2	0	0	0	0	0	0	0
1185	0	5	7	0	0	0	60	0	285	48	0	2	0	0	0	0	13	0	2	0	0	0	0	0	51435	45024	0	0	0	0	407	0	0	0	0	0	4	0	0	106	0	4	0	0	0	0	2	0	0
1055	0	0	11640	0	0	2	653	0	532	51	0	0	395	0	0	3	0	0	0	0	0	0	0	0	29441	1804	0	0	0	163	0	0	0	0	0	0	0	0	0	3714	0	0	0	0	2243	328	0	0	0
1243	0	0	34698	0	0	10047	6601	0	892	0	10	0	0	120	0	10	39546	0	0	0	0	0	0	0	3	0	0	44	0	42	0	90	0	0	0	0	0	0	0	0	0	0	0	0	8	0	410	0	0
1210	0	2	18366	9674	0	0	1350	0	183	0	394	0	0	0	35	21	0	0	0	0	0	0	0	0	2393	1134	0	615	0	0	0	252	0	4	0	0	0	0	0	1195	13	19	0	0	16	0	0	0	0
1225	0	0	6733	0	0	1112	94	3934	243	3	0	0	0	11	0	0	0	0	0	0	0	0	0	0	9622	0	0	0	0	0	107	0	0	0	95	465	0	0	0	0	5	0	0	0	8	33	0	0	0
1051	0	3	0	0	915	0	692	1848	8	359	312	2	0	9	0	0	3	2	2	215	0	0	0	44	12630	320	23	313	0	0	1395	0	0	27	21	0	0	0	0	1340	6	0	0	0	3	0	0	0	0
1071	0	2	5159	0	13449	5	15958	0	4987	0	0	0	0	0	0	0	2	0	2	0	0	0	0	0	1832	0	0	726	0	16	19	0	0	23	17	0	0	0	0	0	0	6	0	0	7	0	0	666	0
1289	0	0	25189	0	0	191	5099	0	155	68	6	104	0	37	0	0	5201	0	0	0	4273	3	0	24	4	0	0	985	0	0	4	2	12	0	0	0	0	0	0	7	46	2	0	10	8	0	0	0	0
1084	0	2	23878	0	0	0	13224	0	2694	0	9655	10399	0	0	0	0	4	0	0	2	0	0	3	6	11396	0	0	4362	0	409	0	0	0	20	0	0	0	0	0	0	81	0	0	25	0	0	9961	0	0
1026	3	12817	0	1434	0	84	112	5865	12	0	0	726	0	0	0	0	5856	167	2	0	0	0	2	0	924	2	0	121	0	0	0	0	21	0	0	0	0	0	0	33	14	0	0	6	0	0	0	0	0
1023	0	8946	22813	0	0	6232	11356	2	5803	0	0	400	0	0	19	0	0	0	2	4	0	7	2	0	16466	36	0	0	0	0	0	0	0	0	0	0	0	0	0	0	0	8	0	0	41	0	1001	0	2
1064	0	5	12030	0	870	2535	16821	0	2088	0	0	0	0	0	4	12	6	2	2	0	0	0	0	0	28428	0	0	0	2	0	0	0	0	133	0	0	0	0	0	70	21	2	0	4	2	0	0	0	2
1254	5	14	46274	0	7372	2	5803	0	3040	45	10531	0	24	0	0	4	6	4	0	0	0	0	0	0	0	237	0	3005	507	0	0	65	0	0	0	418	0	0	0	0	6	3	0	0	16	0	0	0	0
1233	0	3	0	0	0	2	4008	0	482	0	27327	0	1422	0	0	0	6	0	2	6431	0	0	5	0	0	10762	0	226	0	0	0	0	0	0	0	0	0	0	0	1247	0	0	0	0	0	0	0	0	0
1018	0	3	33826	0	0	0	85	0	1710	0	26798	0	0	0	4	3	2	0	0	0	0	0	2	0	0	138	0	6006	45	819	135	33	0	3	0	0	0	0	0	26054	0	36	0	3	32	0	0	0	0
1240	0	5	33117	234	0	2	109	0	21	0	1738	0	0	0	4	0	5	0	0	0	0	0	0	0	7128	2	0	1034	0	418	0	13	0	70	0	0	0	0	0	5196	39	0	0	0	0	0	0	0	0
1184	0	2	44860	3176	0	0	4918	0	5	0	0	0	0	0	0	0	0	0	0	0	0	16	0	0	7803	2	0	25	1599	15	0	0	0	0	0	1253	0	0	0	4831	0	0	0	7	3	0	0	0	0
1275	0	8047	20	0	0	0	989	0	2500	251	47822	0	150	0	0	0	4	0	0	0	0	2	0	0	0	2442	0	0	0	0	384	25	0	55	70	0	0	0	0	6600	0	0	0	0	9	0	0	0	0
1271	14	4	0	0	23013	0	1902	0	1316	0	0	0	0	37	11	0	5	0	0	0	0	0	0	34	29037	2	0	584	0	0	14	0	0	0	0	373	7	0	0	0	0	0	0	0	13	0	0	0	7
1081	4	17	43158	0	0	2000	2478	11625	619	368	0	0	3	0	0	0	9	2843	10	0	3387	0	0	15	10812	3	2	0	0	0	0	19	117	0	0	0	0	0	0	4	0	0	0	0	5	0	0	0	0
1202	0	6	29651	0	2119	0	16074	0	1323	0	0	2	0	0	0	0	2	0	0	0	0	0	2	0	2358	0	0	1493	0	1372	0	0	0	5	0	8241	0	0	0	0	0	0	0	0	0	0	0	0	0
1087	4	0	36	0	5	2	14238	0	4192	0	0	0	0	0	0	0	0	2466	19	0	0	0	5	0	10	92	0	0	0	0	5	0	0	0	0	0	0	0	0	2509	0	0	0	0	0	30347	0	0	0
1061	3	6	35921	0	0	0	144	0	25	0	0	0	0	0	0	0	4	0	0	0	0	0	0	0	38890	0	0	284	0	608	0	1	0	0	0	81	0	0	0	2	0	0	0	0	0	0	0	4	0
1175	2	2	26893	612	2851	0	108	0	106	13	2	0	0	0	0	0	2	0	0	0	0	0	0	1	29	0	0	92	19	0	219	0	0	0	0	0	0	0	0	0	24	2	0	29	8	0	0	0	0
1171	0	0	23407	0	0	726	624	0	73	900	0	95	0	0	3	0	0	0	0	0	92	0	0	34	1719	0	0	382	0	0	7371	0	4	0	44	0	0	0	0	91	0	68	0	0	11	0	0	57	0
1159	0	0	10	0	0	0	55	0	124	67	0	0	0	0	0	0	4	0	0	0	0	0	0	0	35153	0	0	4	0	0	41	0	285	0	0	0	0	0	0	138	0	0	0	0	9	0	0	0	0
1152	0	3	0	0	0	11513	43	0	63	79	299	2828	0	0	0	0	0	0	0	0	0	0	0	0	0	0	0	0	6	0	362	0	0	0	0	0	0	0	0	3	0	0	0	0	0	0	0	0	8
1097	0	3	22254	0	0	4	0	0	3809	0	19686	2	0	0	64	22	0	0	0	3	0	325	0	354	0	1561	0	13121	0	1244	1110	0	0	0	0	0	0	0	0	3403	0	0	0	0	32	0	2	0	0
1036	2	0	49877	0	0	0	1541	0	2224	150	0	2812	0	0	0	0	3284	0	2	0	0	0	0	214	12745	0	0	0	0	0	11080	13	0	0	0	2	39	0	0	0	0	0	0	0	4	0	0	0	0
1162	0	0	5437	0	86	60	3239	3093	103	0	261	52	0	0	0	0	4	0	2	167	0	0	0	12	0	0	0	1389	200	0	9	202	0	0	0	0	0	7	0	322	0	0	0	0	12	0	5	0	0
1086	0	0	31925	0	1642	20	3356	51	963	172	5	0	0	45	0	0	3	2	2	0	0	17	2	24	3	0	0	1132	0	0	0	0	0	0	0	0	0	0	0	1	50	0	0	0	0	0	0	0	0
1220	0	0	46296	0	0	5881	324	3455	1208	38	7	458	0	2	0	0	636	0	6	0	0	51	2	0	7	0	0	8	0	0	2	0	1070	0	0	0	0	0	0	64	0	2	0	5	7	2	0	0	0
1063	0	3	10	0	0	0	27704	0	1605	0	9	0	0	70	5	0	4	0	0	0	0	0	0	61	3	36316	0	0	0	733	3543	6520	0	0	83	0	0	0	0	0	19	13	0	4	26	0	0	0	0
1134	0	2	52702	0	0	0	69	0	4895	418	4	0	2	0	0	0	0	0	0	0	0	0	0	0	11	0	0	0	0	639	399	0	0	0	0	236	0	0	0	420	0	0	0	0	0	0	0	0	0
1090	0	0	34047	0	0	1529	1917	304	229	133	4138	0	0	10	0	0	3813	2	735	0	0	0	0	38	0	5	2	1608	0	0	59	5	0	4	37	0	0	0	0	113	0	0	0	6	2	0	0	0	0
1060	0	2	15	0	0	2	621	0	125	26	0	2	0	113	4	0	5	0	0	0	0	3	0	0	33203	6582	0	1260	0	0	0	0	0	0	0	0	0	5646	0	629	8	2	0	0	27	0	0	0	0
1045	0	2	0	0	53	576	185	2	6045	37	0	0	0	0	0	0	41	0	0	0	11	0	0	0	5400	2	0	526	0	125	1575	114	0	0	0	0	0	0	0	0	0	0	0	0	0	0	0	0	0
1253	1481	216	0	0	34265	176	62	0	8511	2989	10	7	20	15	0	0	1	9	883	25	9	5	144	506	37	142	16	522	0	0	2	0	6	0	0	0	0	0	0	37	253	52	0	79	30	0	21	0	2
1176	1	2	20211	0	0	398	0	0	339	0	0	0	0	0	0	97	1418	0	32	0	350	0	2	0	25550	0	0	1596	2	0	0	0	0	0	0	0	0	0	0	9	12	25	0	22	119	0	0	0	0
1073	0	0	33167	0	0	0	21944	0	356	0	6304	0	0	0	2	2	5267	0	0	0	3162	0	0	6	0	0	0	0	74	2880	70	0	1506	3	42	0	0	0	30	32	0	2	0	0	20	0	0	0	0
1056	0	2	12439	0	3180	0	221	0	12	84	0	0	0	66	0	0	0	0	0	0	0	0	0	9	12208	0	0	119	0	0	0	0	0	0	10	818	0	0	0	1	0	0	0	0	0	0	0	0	0
1138	0	0	18241	0	0	0	3527	0	1879	0	14	0	0	21	0	0	0	0	0	0	0	0	0	0	4	3876	0	512	159	0	29	509	0	0	69	0	4	0	25	16274	0	16	0	4	2	0	0	0	0
1255	262	873	26883	0	1839	2087	4760	518	326	0	0	316	15	0	0	0	157	11	0	117	0	0	208	0	2362	0	0	238	0	0	0	0	0	0	0	0	0	0	29	2119	0	64	2	0	74	0	42	0	0
1093	0	2	33148	0	552	304	334	2	15016	541	13	0	54	42	0	0	4	0	0	33	0	0	2	0	11	0	0	1607	0	1	109	0	0	0	0	0	0	0	42	0	0	0	0	0	0	0	0	0	0
1145	0	0	24331	0	0	0	6443	0	7894	0	3	0	0	0	0	94	2	0	0	0	0	0	0	0	3	0	0	601	0	1563	0	0	0	0	0	67	0	0	18	0	0	0	0	0	0	0	0	0	0
1212	0	0	21452	0	2354	2	1705	0	2592	0	0	0	0	0	0	0	3	0	2	0	0	0	0	61	0	0	0	4994	0	24	393	0	0	0	0	0	0	0	32	0	9	2	0	20	2	0	0	0	0
[truncated: 51 more columns]
