# Supplementary material for: Environmental toxicants in breast milk of Norwegian mothers and gut bacteria composition and metabolites in their infants at 1 month
Source: Microbiome. 2019 Feb 27;7:34. doi: 10.1186/s40168-019-0645-2 (PMC6393990; doi:10.1186/s40168-019-0645-2)
Supplement: Supplementary file 3 — Data files. (ZIP 65 kb) [file 40168_2019_645_MOESM3_ESM.zip › Datafile_4_Metadata_exp_n293_final.csv]

id	alphat30isnotmissing	fpcb105	fpcb114	fpcb118	fpcb156	fpcb157	fpcb167	fpcb189	fpcb74	fpcb99	fpcb138	fpcb153	fpcb170	fpcb180	fpcb194	fpcb209	fhcb	fbhch	fppdde	fppddt	foxyklordan	fbde28	fbde47	fbde99	fbde100	fbde153	fbde154	pfoa	pfos	fpcb105lh2080	fpcb114lh2080	fpcb118lh2080	fpcb156lh2080	fpcb157lh2080	fpcb167lh2080	fpcb189lh2080	fpcb74lh2080	fpcb99lh2080	fpcb138lh2080	fpcb153lh2080	fpcb170lh2080	fpcb180lh2080	fpcb194lh2080	fpcb209lh2080	fhcblh2080	fbhchlh2080	fppddelh2080	fppddtlh2080	foxyklordanlh2080
1106	1	2.6	0.37	9.3	3.53	0.93	0.93	0.19	1.65	4.42	23.85	32.12	6.19	15.84	2.12	0.12346306	10.24	3.87	35.13	NA	2.7632436	0.111	2.489	0.398	0.541	0.485	0.042	NA	NA	2	1	1	1	1	1	1	0	1	1	1	1	1	2	1	1	1	1	NA	1
1117	1	1.31	0.53	6.88	6.06	1.38	1.13	0.33	5.24	6.28	34.44	50.59	11.18	24.8	2.53	NA	13.09	8.7	63.76	NA	3.48	0.057	0.607	0.177	0.176	0.851	0.025	NA	NA	1	2	1	2	2	1	1	2	1	2	2	2	2	2	NA	1	2	1	NA	1
1213	1	2.82	0.56	12.04	6.77	1.69	1.69	0.38	18.68	6.58	39.62	50.9	9.26	22.5	2.26	NA	10.38	5.59	76.06	NA	NA	0.109	1.696	0.456	0.395	0.694	0.047	NA	NA	2	2	2	2	2	2	1	2	2	2	2	1	1	2	NA	1	1	1	NA	NA
1173	1	0.82	0.16	3.61	1.72	0.49	0.41	0.08	3.33	3.05	13.9	19.83	2.61	6.28	0.45	NA	8.53	10.55	38.25	NA	NA	0.096	1.356	0.265	0.264	0.045	0.017	NA	NA	0	0	0	0	1	0	0	1	1	0	0	0	0	0	NA	1	2	1	NA	NA
1179	1	1.32	0.35	5.82	3.09	0.79	0.71	0.18	2.67	3.46	22.61	29.18	5.29	12.58	1.33	0.09970365	9.84	6.03	35.33	NA	2.9735136	0.121	1.336	0.346	0.209	0.329	0.016	90	130	1	1	1	1	1	1	1	1	1	1	1	1	1	1	1	1	1	1	NA	1
1072	1	1.79	0.4	7.46	4.18	1	1.09	0.3	2.2	5.07	31.73	41.97	7.73	18.18	1.67	0.10510164	12.93	5.07	54.7	NA	2.5407951	0.089	2.42	0.925	0.442	0.503	0.04	45.327453	135.45082	1	1	1	1	2	1	1	0	1	2	1	1	1	1	1	1	1	1	NA	1
1010	1	1.1543917	0.20588967	5.4334578	1.7093803	0.31680685	0.55951749	0.13511313	2.6790356	4.1260292	15.840858	25.206396	3.9487667	10.26812	0.74895266	0.15764023	8.8692067	2.2652662	43.416907	1.6033047	1.9420194	0.0982097	1.295278	0.351812	0.3516741	0.6075795	0.0382409	156.09192	129.50159	1	0	1	0	0	0	0	1	1	1	1	0	0	0	2	1	0	1	1	0
1211	NA	1.3795271	0.40871856	7.4731535	3.7938685	0.67231256	0.95116869	0.29033921	3.9279221	5.0448052	25.227219	40.999539	8.2268572	19.816288	1.276844	0.08571708	14.112314	4.8139868	76.631063	2.29341	3.7617879	0.1457208	1.647056	0.4176146	0.3675746	1.144386	0.0377899	130.91707	202.76337	1	1	1	1	1	1	1	1	1	1	1	1	1	1	1	2	1	1	1	1
1150	1	1.04	0.42	4.59	3.97	1.04	0.63	0.21	2.19	4.76	26.74	34.65	6.45	14.13	1.31	0.06830261	10.21	10	51.61	NA	3.9221209	0.127	2.849	0.476	0.41	0.343	0.00072147	110	120	1	1	1	1	2	1	1	0	1	1	1	1	1	1	1	1	2	1	NA	1
1070	1	4.47	0.29	6.28	4.75	1.14	0.29	0.29	2.01	4.97	30.86	40.24	7.35	18.49	1.68	NA	10.84	4.46	73.3	NA	NA	0.106	2.034	0.667	0.478	0.729	0.054	140	180	2	1	1	1	2	0	1	0	1	2	1	1	1	1	NA	1	1	1	NA	NA
1003	NA	0.98	0.24	4.12	2.11	0.54	0.54	0.1	2.6	4.59	21.37	27.43	4.61	11.62	1.07	NA	10.82	5.11	49.89	NA	NA	0.246	4.902	0.533	2.18	0.914	0.115	NA	NA	1	1	0	0	1	0	0	1	1	1	1	0	0	1	NA	1	1	1	NA	NA
1007	1	3.5517425	0.81335177	19.538873	11.285762	1.6328864	2.4918611	1.3437811	11.856075	11.643935	56.768045	112.36441	32.524635	85.257947	9.7180055	0.55673	36.565496	6.4189775	164.62507	5.6624539	8.4742725	0.3041767	1.113654	0.4079766	0.3943863	1.831979	0.0655363	NA	NA	2	2	2	2	2	2	2	2	2	2	2	2	2	2	2	2	2	2	2	2
1128	1	1.07	0.27	4.67	2.14	0.53	0.53	0.13	2.3	3.88	19.65	24.57	3.7	8.92	0.87	0.06390694	9.02	4.36	34.26	NA	1.8891555	0.305	1.637	0.255	0.352	0.382	0.00488464	80	80	1	1	1	0	1	0	0	0	1	1	1	0	0	0	1	1	1	0	NA	0
1192	1	0.81	0.54	4.34	8.14	1.9	1.09	0.54	4.61	8.03	56.73	86.21	19.87	50	4.97	NA	14.55	8.41	76.65	NA	NA	0.521	10.828	3.251	1.787	3.946	0.137	NA	NA	0	2	0	2	2	1	2	1	2	2	2	2	2	2	NA	2	2	1	NA	NA
1268	NA	0.72003769	0.29751575	4.2062542	3.3704637	0.61808717	0.64389575	0.50540822	3.4506717	4.2022623	21.257657	36.932946	9.6910268	21.6576	1.4239145	0.11349647	8.4609283	3.8634625	41.877661	0.98058681	2.9664594	0.0903812	1.195082	0.3307354	0.2009427	0.6962975	0.0340179	73.560667	92.534664	0	1	0	1	1	1	2	1	1	1	1	1	1	1	1	1	1	1	0	1
1122	1	1.4672057	0.38997018	7.0493894	3.2680244	0.58272106	0.88414052	0.24264843	3.7831659	3.9012544	16.901859	29.870846	6.6791029	17.181132	1.3807013	0.09149339	10.614125	5.0216502	54.425293	9.9362458	5.0340485	0.3036142	0.7184988	0.151894	0.1676173	0.3205574	0.020363	58.986612	178.07465	1	1	1	1	1	1	1	1	1	1	1	1	1	1	1	1	1	1	2	2
1082	1	1.46	0.21	6.24	4.16	0.83	1.04	0.21	2.1	3.35	29.23	37.47	8.26	17.33	1.52	0.04454687	14.56	8.72	100.91	NA	2.3835255	0.061	1.1	0.244	0.223	0.203	0.01913682	110	210	1	0	1	1	1	1	1	0	1	2	1	1	1	1	0	2	2	2	NA	1
1009	1	1.0424518	0.29622824	5.154837	3.4152105	0.54702431	0.66437469	0.32588556	2.8511809	4.0387379	18.667541	30.296746	8.3423742	21.156762	1.8147298	0.12757874	9.8653981	3.0895183	38.078288	1.3534354	3.086853	0.1882394	0.8362229	0.2621041	0.2118126	0.6327261	0.0293831	54.338882	140.87208	1	1	1	1	1	1	1	1	1	1	1	1	1	1	1	1	1	1	0	1
1034	1	1.6089437	0.46962493	7.9741959	5.8085864	0.8873173	1.2648886	0.52262751	5.1731721	6.5617912	35.585814	61.018035	14.008748	34.098971	2.5784773	0.22216644	10.407299	6.3878853	123.5143	2.1126578	4.1888024	0.1636098	0.8470981	0.2596577	0.2036513	0.3074157	0.0285979	NA	NA	1	1	1	2	1	2	2	2	2	2	2	2	2	2	2	1	2	2	1	1
1110	1	1.9450574	0.42660528	9.0719346	3.9002289	0.74057776	1.0188439	0.33494091	5.8666569	7.7877063	29.728966	49.188621	11.128927	25.877504	1.5464165	0.10845611	12.974443	4.323432	79.942713	1.7325307	4.2698216	0.1239535	1.080507	0.2334923	0.2879231	0.5070115	0.0264257	49.755814	129.45448	1	1	1	1	1	1	1	2	2	2	2	2	2	1	1	1	1	1	1	1
1002	1	1.4991102	0.30034972	7.5237293	2.3027815	0.44075429	0.78903856	0.14000768	3.3748567	4.2711405	15.84621	24.565711	4.1763147	10.16764	0.55208996	0.03959181	10.490855	4.641172	48.462869	1.5885584	3.4056015	0.2473831	1.388802	0.1781854	0.2123737	0.2011153	0.016017	159.46585	99.975121	1	1	1	1	1	1	0	1	1	1	1	0	0	0	0	1	1	1	1	1
1283	NA	0.55	0.41	4.54	4.95	1.24	0.96	0.28	4.02	3.78	23.37	48.29	9.64	25.01	2.6	NA	15.61	7.59	79.05	NA	NA	0.053	0.274	0.205	0.101	0.652	0.01401765	90	110	0	1	1	2	2	1	1	1	1	1	2	1	2	2	NA	2	2	1	NA	NA
1215	1	0.81306891	0.20288932	4.3946053	1.9580588	0.29561239	0.5633698	0.20757936	2.1611564	2.0397433	8.9061666	16.919474	5.3578024	19.349267	1.3405834	0.06610039	6.1915862	3.7588288	20.898924	2.337381	2.2039554	0.1694187	0.4082722	0.1160725	0.0982819	0.2094627	0.0182229	15.92083	64.264614	0	0	0	0	0	0	1	0	0	0	0	1	1	1	1	0	1	0	1	0
1276	1	0.77337013	0.33061683	5.537516	4.0183587	0.69884342	1.0160029	0.41875894	2.6522571	2.6720828	13.109434	34.856387	8.4302415	24.519393	2.3605603	0.20373136	6.6625447	2.5823708	53.467655	1.2037377	2.6849188	0.101408	0.3227003	0.1141404	0.0930473	0.283761	0.0129442	22.849936	57.528366	0	1	1	1	1	1	2	1	0	0	1	1	2	2	2	0	0	1	0	1
1127	1	1.8522615	0.33443276	8.9640154	2.8562457	0.55186033	0.89482946	0.22298475	5.5585642	6.5994651	23.926343	39.413404	7.2058286	18.609081	0.89860044	0.08704121	11.486155	5.1245035	69.583327	3.5966673	3.667176	0.2187834	3.864181	1.036713	0.829535	0.5520444	0.0855847	124.25379	232.02727	1	1	1	1	1	1	1	2	2	1	1	1	1	0	1	1	1	1	2	1
1244	1	0.8339223	0.35798155	4.1348748	3.5437007	0.63885778	0.65557673	0.27025436	3.7499317	4.0806552	18.690734	36.888213	7.3035677	17.073689	1.2363088	0.09188262	10.604255	3.9932736	74.396643	2.1327656	3.9679116	0.2239398	2.279816	0.476497	0.5943138	1.555506	0.0321353	35.9558	157.38584	0	1	0	1	1	1	1	1	1	1	1	1	1	1	1	1	1	1	1	1
1188	NA	1.55	0.52	7.6	4.83	1.21	1.38	0.35	4.42	3.37	24.44	39.84	8.51	23.65	2.38	NA	10.86	5.04	56.88	NA	NA	0.191	1.129	0.587	0.373	1.694	0.098	30	160	1	2	1	1	2	2	1	1	1	1	1	1	1	2	NA	1	1	1	NA	NA
1001	1	1.9151602	0.54029057	8.8938894	5.1959426	0.91415072	1.1095607	0.35915194	7.1521144	6.4378488	33.653022	52.894285	9.8323513	23.730068	1.4535378	0.07663763	14.834971	7.6416439	115.82728	3.7129505	5.6950859	0.3063446	2.412104	0.438676	0.4398501	0.4998793	0.0480842	50.420288	113.72558	1	2	1	2	1	1	1	2	1	2	2	2	1	1	1	2	2	2	2	2
1154	1	1.7074387	0.55052719	8.6940791	5.282158	0.9511053	1.2038505	0.40150901	5.1750719	6.9112626	30.743404	51.833219	11.078333	26.589325	1.836152	0.10501084	17.612296	6.9106265	92.442077	1.7866266	6.6706081	NA	NA	NA	NA	NA	NA	45.378965	126.77396	1	2	1	2	1	1	2	2	2	2	2	2	2	1	1	2	2	2	1	2
1265	NA	1.34	0.38	6.49	2.86	0.76	0.76	0.19	5.84	3.8	20.53	27.01	4.81	11.14	1.01	NA	11.37	6.54	33.06	NA	NA	0.068	1.548	0.602	0.264	0.389	0.0055781	70	100	1	1	1	1	1	1	1	2	1	1	1	0	0	1	NA	1	2	0	NA	NA
1280	1	2.1967445	0.33329373	9.0408422	2.3939415	0.47152519	0.7856654	0.17556797	4.617136	7.1513867	22.489747	29.396656	4.6500718	11.966224	0.79513878	0.05316112	12.991029	7.9745404	76.351096	4.1599857	3.7420447	0.2490295	2.393378	0.4620086	0.3759919	0.4579824	0.042288	68.718382	128.71795	2	1	1	1	1	1	0	1	2	1	1	0	0	0	0	1	2	1	2	1
1136	1	1.4000245	0.28887009	7.016421	2.6344483	0.49015915	0.78878671	0.21618725	3.9702183	4.3116735	18.173165	32.352843	6.7971807	17.023206	0.83890483	0.06540621	9.014093	3.5683947	54.67499	1.8070469	2.8368498	0.116027	1.21578	0.2753362	0.2001152	0.3199294	0.0292994	50.947291	73.837317	1	1	1	1	1	1	1	1	1	1	1	1	1	0	1	1	1	1	1	1
1043	1	0.80772027	0.20917934	3.7835302	2.2346411	0.39936516	0.44401002	0.17869081	2.4750479	4.8461952	20.129105	27.362005	5.1253493	13.068387	0.91902764	0.09175364	9.12176	2.8967793	62.007903	2.0950459	2.2567926	0.1178379	1.02677	0.2645966	0.2550357	0.3339274	0.0307005	14.306199	98.893381	0	0	0	0	0	0	1	1	1	1	1	1	1	1	1	1	1	1	1	1
1261	1	2.12	0.46	8.62	3.46	0.94	0.9	0.17	3.8	5.27	24.24	33.37	5.57	13.55	1.31	NA	15.69	6.96	41.77	NA	3.95	0.148	0.736	0.093	0.224	0.5	0.024	NA	NA	2	1	1	1	1	1	0	1	1	1	1	1	1	1	NA	2	2	1	NA	1
1231	1	1.12	0.19	5.02	1.86	0.56	0.56	0.19	1.75	2.51	13.28	19.25	3.4	7.23	0.93	NA	9.97	3.5	17.2	NA	NA	0.034	0.388	0.059	0.097	0.23	0.01261014	150	150	1	0	1	0	1	0	1	0	0	0	0	0	0	1	NA	1	1	0	NA	NA
1219	NA	0.79	0.47	4.07	4.92	1.21	0.72	0.32	2.7	2.36	17.68	28.97	8.02	19.03	2.26	0.26	15.7	5.54	20.79	1.578	3.21	0.185	1.664	0.404	0.237	0.351	0.029	110	180	0	1	0	2	2	1	1	1	0	1	1	1	1	2	2	2	1	0	1	1
1196	NA	1.05	0.35	4.74	2.99	0.7	0.7	0.18	2.8	3.19	21.32	31.48	6.43	14.01	1.81	NA	10.69	3.15	30.8	NA	NA	0.033	0.289	0.052	0.09	0.649	0.00558031	70	80	1	1	1	1	1	1	1	1	1	1	1	1	1	1	NA	1	1	0	NA	NA
1194	1	1.98	0.54	9.18	3.96	0.9	1.08	0.18	5.88	6.46	25.38	36.35	6.82	18.84	2.18	0.41	11.52	4.32	35.63	2.57	2.52	0.171	1.167	0.179	0.541	0.795	0.01138576	22.642484	140	1	2	1	1	1	1	1	2	2	1	1	1	1	2	2	1	1	1	1	1
1129	1	2.1880726	0.29054392	8.8604339	3.0375205	0.55139595	0.95690502	0.32663278	3.9023622	7.7453499	26.098973	42.713892	8.5397066	23.870463	2.3468884	0.10911564	22.523797	13.373864	617.26375	35.156564	4.5294796	0.3038697	5.654905	1.66616	1.137262	0.6552563	0.1386947	36.509117	116.77941	2	1	1	1	1	1	1	1	2	1	1	1	1	2	1	2	2	2	2	1
1041	1	1.68	0.42	7.24	4.09	1.15	1.05	0.21	5.43	6.14	28.73	41.31	6.47	15.91	1.51	NA	9.58	5.95	51.81	NA	NA	0.209	1.777	0.343	0.334	0.522	0.034	24	100	1	1	1	1	2	1	1	2	1	2	1	1	1	1	NA	1	1	1	NA	NA
1039	1	1.3855172	0.35103637	6.9440678	3.1173128	0.53172445	0.79762186	0.25147481	3.3707948	4.5647511	20.730355	34.156767	7.3238763	17.899432	1.3793538	0.06404698	12.562112	4.3582397	65.408709	3.1247695	3.6681712	1.475457	29.72353	5.115596	7.500131	4.0258	0.4057626	72.887575	345.257	1	1	1	1	1	1	1	1	1	1	1	1	1	1	1	1	1	1	2	1
1132	1	0.62673386	0.22805367	3.4859561	2.3600685	0.4525913	0.50966177	0.21930801	2.5104778	2.7089898	12.93455	24.605161	6.3015165	15.291887	0.94028561	0.09398452	7.5729491	2.825524	26.14929	1.2347536	2.4157199	0.0957555	0.6350335	0.1740641	0.1625822	0.765371	0.0232765	66.326391	145.3286	0	0	0	1	1	0	1	1	0	0	1	1	1	1	1	0	1	0	0	1
1054	NA	1.26	0.23	5.26	2	0.46	0.57	0.11	3.28	3.89	22.39	28.94	5.17	13.02	1.15	NA	10.95	5.9	66.28	NA	NA	0.145	1.969	1.153	0.542	0.976	0.057	NA	NA	1	0	1	0	1	0	0	1	1	1	1	1	1	1	NA	1	1	1	NA	NA
1033	NA	1.8416139	0.24683276	6.915828	1.4003631	0.26430062	0.52591538	0.12213437	2.4994849	3.7321534	11.310907	17.433924	3.5035374	9.6784407	0.91073746	0.07891161	7.5445124	3.4190632	171.23229	6.2587123	4.2356771	0.2585424	0.7904479	0.2026155	0.228094	0.6656839	0.0342235	NA	NA	1	1	1	0	0	0	0	1	1	0	0	0	0	1	1	0	1	2	2	1
1078	1	1.55	0.48	6.89	3.99	1.02	1.01	0.24	5.17	3.65	20.75	34.33	7.88	19.37	2.7	NA	9.89	5.54	28.63	NA	3.92	NA	NA	NA	NA	NA	NA	80	160	1	1	1	1	2	1	1	2	1	1	1	1	1	2	NA	1	1	0	NA	1
1293	NA	0.89	0.3	4.47	4.47	0.89	0.89	0.3	3.19	3.93	29.96	43.75	8.37	19.77	2.11	NA	9.86	10.07	84.27	NA	NA	0.149	1.78	0.326	0.309	0.36	0.01202566	90	120	0	1	1	1	1	1	1	1	1	2	1	1	1	2	NA	1	2	1	NA	NA
1102	1	1.3917951	0.3556196	6.8290139	3.1269473	0.5736993	0.94812601	0.24305946	3.8242413	4.2018492	19.119728	30.954812	6.4048736	15.451908	1.0918976	0.08937669	10.036131	4.4172155	40.47526	1.6911152	3.8234314	2.317331	42.85596	9.903779	4.701298	1.463806	0.3325486	76.351916	159.02249	1	1	1	1	1	1	1	1	1	1	1	1	1	1	1	1	1	1	1	1
1200	NA	2.31	0.66	9.57	6.27	1.32	1.32	0.33	4.85	6	36.46	52.13	8.88	19.99	2.41	NA	13.07	8.15	97.86	NA	NA	0.43	1.728	0.642	0.366	0.875	0.037	70	80	2	2	2	2	2	2	1	1	1	2	2	1	1	2	NA	1	2	2	NA	NA
1167	1	0.44	0.22	1.99	1.77	0.44	0.44	0.22	1.48	1.93	11.05	18.2	4.36	12.98	2.08	0.62	3.61	1.84	18.33	3.12	1.04	0.101	0.888	0.165	0.161	0.224	0.00692233	15.094663	70	0	0	0	0	1	0	1	0	0	0	0	0	1	2	2	0	0	0	1	0
1108	1	0.66080255	0.12694535	3.0739835	1.3048306	0.2214998	0.34372546	0.11756994	1.2503355	1.8465912	8.3667827	15.119768	3.0341807	7.8464943	0.56871553	0.05973503	5.8018494	0.9947122	22.256351	1.1154326	1.3884222	0.0726708	0.6574301	0.1787716	0.1702472	0.4568189	0.0191132	27.569724	68.214287	0	0	0	0	0	0	0	0	0	0	0	0	0	0	0	0	0	0	0	0
1264	1	1.6756243	0.39808259	8.9141776	4.3434073	0.75188667	1.1730256	0.76459595	3.9000853	4.3166823	21.154754	43.701207	11.235825	27.435561	1.4022078	0.11307422	12.944463	3.7663978	46.715352	2.1529393	4.9803962	0.2867854	0.5723099	0.2246953	0.1481026	0.4487018	0.028773	40.700873	126.67349	1	1	1	1	1	1	2	1	1	1	1	2	2	1	1	1	1	1	1	2
1024	1	1.2851766	0.25675674	6.4117837	2.1237942	0.40227821	0.64929071	0.16228671	3.5008857	5.8110712	18.503521	25.814663	4.503517	11.385733	0.74786663	0.06771479	10.740381	3.1222912	69.666436	2.4230854	2.675513	0.1289306	1.378095	0.319483	0.3543087	0.5760864	0.0344286	NA	NA	1	1	1	0	0	1	0	1	1	1	1	0	0	0	1	1	1	1	1	1
1158	NA	0.63306817	0.1998336	3.7658869	1.939381	0.31590357	0.49146817	0.1697309	2.3449013	2.2535745	10.640234	21.594309	4.6107522	12.19623	0.9980697	0.08352351	5.6702063	2.0520254	26.983188	0.96424904	1.8350116	0.1380283	1.141171	0.4152617	0.2224861	0.5497028	0.0444183	40.602409	178.21994	0	0	0	0	0	0	0	0	0	0	0	0	1	1	1	0	0	0	0	0
1098	NA	1.5129864	0.60241382	8.3820235	5.7405193	1.0363371	1.2751983	0.44139404	5.24634	7.9600471	36.948034	57.929025	12.418473	30.083135	2.2259235	0.17405856	16.746036	7.9136476	116.70591	2.5448733	5.1745761	0.1271842	0.4878584	0.1905399	0.1580885	0.3530352	0.024209	63.921899	144.57258	1	2	1	2	2	2	2	2	2	2	2	2	2	2	2	2	2	2	1	2
1151	1	1.4147658	0.35653532	6.7124929	4.2377599	0.70878214	0.85766245	0.44076952	3.9715353	5.0721041	25.4995	47.647677	12.656277	32.847373	2.2927361	0.12073457	9.5776766	5.0639219	92.498996	2.5746045	4.0456981	0.1962528	0.7096007	0.2020305	0.2006907	0.5830052	0.0232758	47.584673	235.78689	1	1	1	1	1	1	2	1	1	1	2	2	2	2	1	1	1	2	1	1
1217	1	0.50961228	0.16113512	2.5731942	1.5817999	0.27804419	0.35133958	0.13473694	1.8165141	2.3226668	10.199505	18.863642	3.7214732	8.2988497	0.66606806	0.05222805	7.3407345	2.3047248	36.976913	1.5958046	2.300462	0.177437	1.643809	0.2996821	0.2431563	0.2739289	0.0168216	51.58085	140.90662	0	0	0	0	0	0	0	0	0	0	0	0	0	0	0	0	0	1	1	1
1021	NA	2.62	0.49	11.17	5.26	1.16	1.4	0.27	3.13	3.33	18.4	24.1	4.09	9.59	0.76	NA	7.59	11.65	93.89	NA	1.35	0.32	2.388	1.039	0.67	0.998	0.161	NA	NA	2	1	2	2	2	2	1	1	1	1	0	0	0	0	NA	0	2	2	NA	0
1121	1	2.0017159	0.49114118	9.9595655	5.040815	0.9354859	1.1680812	0.45040422	6.0836056	7.4970918	31.762703	56.783486	13.81834	33.618594	1.9243084	0.11990431	11.33083	3.7930792	98.422899	2.2129704	4.4847418	0.3393389	2.339418	0.3404301	0.4060045	0.777446	0.0327163	49.186755	118.1768	1	1	2	2	1	1	2	2	2	2	2	2	2	1	1	1	1	2	1	1
1065	1	1.9097315	0.38623074	8.6207593	3.5185065	0.66783684	0.86597673	0.255798	5.1379763	5.3694093	19.869424	35.478545	7.9666802	19.340647	0.85776475	0.07271494	13.470163	3.1603681	65.274211	2.470517	3.5414968	0.1015697	0.8626449	0.199427	0.2022914	0.340888	0.0288316	102.24165	230.08127	1	1	1	1	1	1	1	1	1	1	1	1	1	0	1	2	1	1	1	1
1203	1	3.0817442	0.58213989	13.429805	4.8778864	0.92729449	1.416685	0.34529555	5.5667657	7.4614542	33.214704	53.411583	9.2723062	22.714835	1.5689292	0.12985679	16.00961	8.21693	147.2862	10.433129	6.5307212	0.6658126	2.60601	0.49042	0.8394341	0.5113846	0.0578687	57.6794	150.39511	2	2	2	1	1	2	1	2	2	2	2	1	1	1	1	2	2	2	2	2
1263	1	2.1033654	0.43258434	10.166954	3.673518	0.65029806	1.1039227	0.34478813	5.458222	7.9900524	33.08614	51.648229	9.9152554	26.245696	1.2145652	0.10128174	10.088176	6.3872186	210.34127	5.7430321	8.4433947	0.3058015	2.435072	0.5725694	0.4892874	0.3425975	0.0444587	65.755919	160.15648	2	1	2	1	1	1	1	2	2	2	2	2	2	1	1	1	2	2	2	2
1062	1	1.8760453	0.55623737	11.856263	5.0472036	0.87517279	1.2417743	0.45763955	6.5924272	5.4628743	16.933296	43.642461	10.205012	27.063458	2.5144125	0.19610845	22.222338	5.6046824	50.644522	2.2281127	7.3694232	0.2444591	0.8213676	0.3470242	0.24147	0.7925957	0.0691348	64.985261	174.34965	1	2	2	2	1	2	2	2	1	1	1	2	2	2	2	2	1	1	1	2
1066	1	0.89279234	0.26496453	4.9772695	3.12669	0.55237311	0.7764162	0.29186841	2.6391704	3.8207189	19.131593	35.693344	7.3332455	19.782483	1.5061035	0.15951003	9.5671981	2.5852851	46.691714	2.191113	2.3718718	0.1321046	1.455632	0.5073617	0.3726332	1.612593	0.0563809	19.437239	80.202141	0	1	1	1	1	1	1	1	1	1	1	1	1	1	2	1	1	1	1	1
1157	1	3.1205663	0.86988801	14.022205	8.6079444	1.6588874	1.9198763	0.70849196	8.6067148	11.907171	56.045005	93.047078	21.095645	49.461363	2.7913095	0.2921031	16.421115	5.2058115	98.668687	3.8812048	6.8881309	0.3334076	1.441628	0.226097	0.3811199	0.9495417	0.0347341	96.127313	220.00475	2	2	2	2	2	2	2	2	2	2	2	2	2	2	2	2	1	2	2	2
1282	1	1.4	0.47	6.99	5.12	1.4	1.4	0.47	4.42	6.66	34.04	52.53	9.78	25.71	2.42	0.28	15.83	6.29	34.37	1.49	4.75	0.224	0.755	0.205	0.193	0.468	0.01901168	NA	NA	1	1	1	2	2	2	2	1	2	2	2	1	2	2	2	2	2	0	1	1
1123	1	0.77	0.17	3.85	1.46	0.34	0.43	0.09	2.48	2.88	14.01	17.73	3.06	7	0.62	NA	12.07	2.7	27.19	NA	NA	0.108	0.827	0.385	0.238	0.527	0.036	60	300	0	0	0	0	0	0	0	1	0	0	0	0	0	0	NA	1	1	0	NA	NA
1241	1	1.9961276	0.35007077	9.225273	3.4077326	0.64278287	1.019045	0.29900306	4.5789996	5.2017108	24.508606	40.917133	9.2145679	23.986932	1.2376077	0.09738488	11.017934	6.4751979	59.071257	2.4488834	3.3490887	0.1454146	0.8376365	0.2179135	0.2168449	0.5830284	0.0251874	40.147381	98.799648	1	1	1	1	1	1	1	1	1	1	1	1	1	1	1	1	2	1	1	1
1053	1	2.0183888	0.32285418	8.311396	2.6725376	0.48299494	0.8825713	0.20855524	4.0424737	4.7235282	19.789086	31.132712	5.9998946	14.570229	1.040626	0.05534332	10.974483	4.6061713	43.895825	2.9132982	3.6379198	0.1788552	0.7118782	0.1401663	0.1646432	0.3131888	0.0174026	78.855418	175.98792	1	1	1	1	1	1	1	1	1	1	1	1	1	1	0	1	1	1	1	1
1149	1	1.0025057	0.17213871	4.4166431	1.6908974	0.32973221	0.45582353	0.17036873	1.8585626	3.6143791	12.979802	22.231563	3.8885423	10.832933	1.0391488	0.17013956	27.683112	1.7793277	40.073276	1.118279	3.0703805	0.1728152	1.146234	0.2426091	0.2151819	0.5623721	0.0207917	48.652513	76.565903	1	0	0	0	0	0	0	0	1	0	0	0	0	1	2	2	0	1	0	1
1281	1	0.68463241	0.17465991	3.8815054	1.6909415	0.30725807	0.42765941	0.16271318	1.6087934	2.8842911	9.846893	21.06559	4.5483046	11.984966	0.71044136	0.0952088	9.2295761	1.6308465	38.181932	1.7509365	2.3258052	0.1614179	1.807604	0.6177244	0.3395512	0.467108	0.0533933	43.36791	117.12149	0	0	0	0	0	0	0	0	0	0	0	0	0	0	1	1	0	1	1	1
1118	1	1.1529886	0.27516233	5.3470234	2.7869482	0.45746061	0.66412107	0.25705305	2.6056668	3.1015204	14.040482	27.338389	7.0441737	15.750381	1.1073824	0.1203856	9.0331737	3.698686	29.458633	1.3258713	2.9805368	0.1453445	1.165215	0.2890027	0.3149412	0.4644667	0.0356278	111.57503	203.23959	1	1	1	1	1	1	1	1	1	0	1	1	1	1	1	1	1	0	0	1
1047	1	1.2452875	0.30207084	6.2765549	3.0787811	0.57400614	0.79524353	0.34599952	2.8115175	3.0470037	13.590928	29.109242	7.9766054	21.360781	1.4908145	0.14952805	8.6868602	1.6890147	24.572785	1.6171212	3.4569408	0.1671174	0.9661388	0.2340844	0.2139642	0.5812978	0.0242896	30.089778	110.12395	1	1	1	1	1	1	1	1	1	0	1	1	1	1	2	1	0	0	1	1
1140	1	1.7182754	0.45453371	8.4315134	4.9598639	1.0320721	1.0537869	0.40086085	4.2565871	8.7344988	37.097638	61.190653	12.5318	31.043836	1.6024769	0.1213355	10.406471	4.4589996	79.298549	1.7772858	4.9009783	0.1842551	1.146671	0.2516696	0.2795416	0.428666	0.0317826	NA	NA	1	1	1	2	2	1	2	1	2	2	2	2	2	1	1	1	1	1	1	2
1269	1	1.3	0.33	6.82	4.87	1.3	0.97	0.33	6.3	6.72	33.66	50.54	9.87	23.5	2.34	NA	12.53	6.59	45.86	NA	3.05	0.077	0.832	0.322	0.215	0.188	0.00138363	21	64	1	1	1	1	2	1	1	2	2	2	2	2	1	2	NA	1	2	1	NA	1
1208	1	4.64	1.36	24.21	17	4.36	3.73	0.91	7.24	14.78	73.96	96.34	14.75	36.27	3.3	NA	18.71	7.65	134.31	NA	3.7	0.081	1.608	0.397	0.406	0.586	0.019	56	190	2	2	2	2	2	2	2	2	2	2	2	2	2	2	NA	2	2	2	NA	1
1290	1	1.1488538	0.29841042	6.4128009	2.5053792	0.45027763	0.6596399	0.38445392	3.4353852	4.3200035	16.280056	28.586174	6.2241085	15.210763	0.78506509	0.08398089	11.495475	3.86648	38.390902	1.5366614	3.1026974	0.1109249	0.8875799	0.2762432	0.2482622	0.469019	0.0292074	67.945395	199.71644	1	1	1	1	1	1	2	1	1	1	1	1	1	0	1	1	1	1	1	1
1124	1	1.912565	0.3602334	8.7170503	3.2946618	0.60622782	0.98103843	0.26427673	4.0311672	5.1418977	21.061559	36.821122	7.1876827	17.791511	1.338615	0.10075611	11.806918	4.583232	126.88766	2.2560147	3.6572558	0.1433676	1.385204	0.6255597	0.3605199	0.5526017	0.0398623	94.235164	228.51525	1	1	1	1	1	1	1	1	1	1	1	1	1	1	1	1	1	2	1	1
1075	1	0.98402225	0.29478567	4.8153428	3.3820108	0.5675078	0.65178229	0.28967275	2.8294824	3.3330664	15.244601	31.003944	7.4478256	18.993861	1.4849723	0.10851521	8.458595	2.5564882	38.841156	1.6968005	2.8253509	0.1531913	1.544761	0.5280365	0.3817607	0.5398066	0.0481406	41.603092	91.640704	1	1	1	1	1	1	1	1	1	1	1	1	1	1	1	1	0	1	1	1
1221	1	3.0277988	0.7139466	15.178124	6.2914875	1.2628163	1.7434243	0.47893656	7.4993771	9.3907058	39.268014	71.941866	13.339659	36.106419	2.0508035	0.1421846	12.671434	5.4837163	187.782	3.3475348	7.6939505	0.3597649	2.640611	0.4938561	0.6500404	0.7003358	0.0684266	48.8156	115.82488	2	2	2	2	2	2	2	2	2	2	2	2	2	1	1	1	1	2	2	2
1160	1	NA	NA	NA	NA	NA	NA	NA	NA	NA	NA	NA	NA	NA	NA	NA	NA	NA	NA	NA	NA	NA	NA	NA	NA	NA	NA	50.451956	105.87634	NA	NA	NA	NA	NA	NA	NA	NA	NA	NA	NA	NA	NA	NA	NA	NA	NA	NA	NA	NA
1015	1	1.13	0.32	5.02	2.1	0.65	0.65	0.16	2.99	3.85	17.63	24.24	3.58	9.48	0.92	0.19	11.83	5.31	34.93	3.27	2.52	0.117	0.928	0.144	0.295	0.238	0.00974108	NA	NA	1	1	1	0	1	1	0	1	1	1	0	0	0	1	2	1	1	1	2	1
1111	1	4.91	1.15	22.96	11.25	2.33	3.07	0.63	6.28	8.7	42.83	56.33	10.63	23.38	1.93	NA	12.01	6.48	120.13	NA	3.44	0.101	1.599	0.331	0.461	0.5	0.01039881	NA	NA	2	2	2	2	2	2	2	2	2	2	2	2	1	1	NA	1	2	2	NA	1
1107	1	0.98612241	0.35985743	5.4706416	4.3192528	0.70861518	0.87074257	0.40894786	3.4378694	4.9920064	24.352482	43.852038	10.343846	25.119562	1.9630469	0.11470165	11.651233	4.1222145	58.514846	1.2882416	3.7059003	0.1235934	1.097466	0.3691802	0.2757426	0.6170198	0.0350818	55.496768	158.06137	1	1	1	1	1	1	2	1	1	1	1	2	2	1	1	1	1	1	0	1
1224	1	0.92634103	0.2329719	4.7630393	2.5322822	0.4147335	0.59378432	0.2172786	2.4996257	3.1491688	14.383812	24.847709	5.7605915	14.63309	1.1465428	0.08811281	8.031492	2.5357409	43.867382	1.683376	2.326438	0.1040872	0.4932362	0.1522384	0.1431433	0.3868839	0.0187213	78.512095	93.748402	1	0	1	1	1	1	1	1	1	1	1	1	1	1	1	1	0	1	1	1
1277	1	0.43305306	0.23480152	2.5232386	2.4264034	0.47136843	0.45133353	0.16760124	1.8201596	1.3918841	7.7644016	16.679833	4.3101157	10.717075	0.78422202	0.06222023	5.5926571	3.1060054	12.563311	0.60213644	2.1440834	0.4327209	0.9026212	0.2516068	0.1731817	0.7700539	0.0214293	51.459167	142.69301	0	0	0	1	1	0	0	0	0	0	0	0	0	0	0	0	1	0	0	0
1006	1	0.77	0.22	4.43	3.1	0.89	0.66	0.22	2.06	3.14	18.95	30.07	6.1	15.63	1.57	NA	9.22	5.53	47.18	NA	1.79	0.067	0.885	0.349	0.245	0.781	0.032	35	110	0	0	0	1	1	1	1	0	1	1	1	1	1	1	NA	1	1	1	NA	0
1050	1	2.5165211	0.58921523	11.769264	5.3565287	0.95143247	1.5424099	0.4786565	6.4674537	6.7822725	30.918796	54.465635	13.634072	31.407473	1.683594	0.31417309	14.264692	8.3886303	103.40366	3.0136319	6.0819071	0.2665	0.5953534	0.1416208	0.1798969	0.7827513	0.0254529	80.147474	100.19924	2	2	2	2	1	2	2	2	2	2	2	2	2	1	2	2	2	2	1	2
1266	1	2.36	0.51	10.38	4.5	1.16	1.26	0.24	2.89	4.47	18.28	23.79	3.59	8.53	0.79	NA	10.11	6.72	41.23	NA	1.39	0.037	0.459	0.103	0.126	0.189	0.00779281	13	42	2	1	2	1	2	2	1	1	1	1	0	0	0	0	NA	1	2	1	NA	0
1042	1	2.98124	0.71388744	13.838055	4.8897482	0.80484492	1.2480243	0.4065388	8.763707	6.9270102	25.469696	45.607251	10.456975	26.756118	2.3135559	0.27762728	11.181681	4.3749467	53.491939	2.895935	3.4329529	0.1426648	0.8281822	0.2498903	0.2018265	0.6519078	0.024204	11.328774	52.2732	2	2	2	2	1	2	2	2	2	1	1	2	2	2	2	1	1	1	1	1
1079	1	2.1066781	0.39011447	10.991376	3.2178365	0.59272438	1.1448626	0.26932921	4.5799611	5.3660027	22.338816	40.914029	7.2781158	18.768958	1.2329876	0.10737866	8.5074222	3.9958013	69.141106	3.0271245	3.4762706	0.2319734	2.86098	1.227695	0.4868521	0.5721314	0.081218	175.97719	275.11098	2	1	2	1	1	1	1	1	1	1	1	1	1	1	1	1	1	1	1	1
1142	1	3.2681294	0.95812303	14.188849	8.3656197	1.516979	2.0418315	0.65262544	9.3211762	9.1758083	39.047825	68.305157	16.579337	45.454356	2.9424526	0.163627	17.631296	8.7001285	84.490505	2.2649755	9.6670568	0.4514423	0.8978196	0.2355651	0.3289426	0.7104675	0.0323221	107.6011	180.19364	2	2	2	2	2	2	2	2	2	2	2	2	2	2	2	2	2	2	1	2
1258	1	2.61	0.67	10.03	7.91	1.88	1.27	0.6	4.46	6.88	39.69	61.77	15.99	38.8	4.53	0.341	17.95	5.63	63.53	3.039	5.55	0.091	1.151	0.267	0.352	0.793	0.024	37	80	2	2	2	2	2	2	2	1	2	2	2	2	2	2	2	2	1	1	1	2
1251	NA	2.28	0.84	11.39	9.45	2.6	1.82	0.49	10.86	4.55	25.27	36.03	6.82	16.38	1.36	NA	12.42	4.19	34.98	NA	2.37	0.199	2.944	0.408	0.629	0.606	0.021	NA	NA	2	2	2	2	2	2	2	2	1	1	1	1	1	1	NA	1	1	1	NA	1
1083	1	1.21	0.4	6.05	3.43	1.01	0.81	0.2	3.97	4.94	26.21	40.85	6.66	17.67	1.69	NA	12.51	7.44	72.69	NA	2.89	0.061	0.873	0.213	0.264	0.635	0.00820102	59	170	1	1	1	1	2	1	1	1	1	1	1	1	1	1	NA	1	2	1	NA	1
1267	1	1.9882024	0.44569102	9.4227794	3.7437446	0.64525384	1.2169286	0.32356633	4.5453561	4.2696295	19.541746	35.307121	7.859598	20.523328	1.672612	0.10899956	10.694886	4.5773453	48.774629	2.0463722	4.1780941	0.2543933	0.6925567	0.1743046	0.1605267	0.4069746	0.0257762	23.965055	114.33172	1	1	2	1	1	2	1	1	1	1	1	1	1	1	1	1	1	1	1	1
1256	1	0.87953751	0.25163165	4.4827487	2.5671323	0.39885363	0.59389448	0.20554234	2.716723	2.9164793	17.152377	28.797901	5.7669481	14.50409	1.0271454	0.07465262	9.3405091	3.8870574	59.955384	2.0710177	2.470544	0.1950419	1.827133	0.4086193	0.3003379	0.2959735	0.0260874	49.885701	53.364703	0	1	1	1	0	1	1	1	0	1	1	1	1	1	1	1	1	1	1	1
1030	1	12.722387	2.0896586	62.226428	22.726588	4.8710222	8.0517445	2.4819055	13.11354	24.739518	145.05704	296.03406	46.494048	142.46071	11.75986	0.78162787	17.000861	3.3725553	312.42649	2.6270161	24.596214	0.7873165	5.001162	1.694392	1.51516	2.241991	0.0954945	44.41937	147.87767	2	2	2	2	2	2	2	2	2	2	2	2	2	2	2	2	1	2	1	2
1291	NA	1.0784385	0.20246656	4.2497793	2.8981484	0.47285622	0.52745733	0.33023745	1.7956113	2.9787658	14.142921	28.794582	7.94574	20.383196	1.4287463	0.12871156	7.0175806	1.3524668	36.334644	2.0185924	2.8345991	0.1823753	0.87648	0.1718511	0.2587986	0.6714929	0.0375666	44.320768	95.410718	1	0	0	1	1	0	1	0	1	1	1	1	1	1	1	0	0	1	1	1
1027	1	1.4805847	0.5431635	8.714473	4.2420587	0.79238754	0.99135471	0.28479785	5.3703456	6.5690886	28.307777	43.728258	8.2822644	20.273758	1.2671723	0.07595625	19.442609	8.3663966	159.39595	3.4864344	5.4458493	0.1601911	1.621748	0.2850873	0.9709519	1.555051	0.0343616	130.48754	103.73945	1	2	1	1	1	1	1	2	2	1	1	1	1	1	1	2	2	2	2	2
1201	1	1.72	0.46	7.46	3.21	0.92	0.8	0.12	4.33	7.75	31	40.28	5.78	13.4	1.14	NA	15.48	6.93	63.1	NA	NA	0.029	0.542	0.093	0.151	0.254	0.01088852	70	190	1	1	1	1	1	1	0	1	2	2	1	1	1	1	NA	2	2	1	NA	NA
1238	1	1.9956766	0.32400505	8.9162296	2.4616829	0.48524791	0.86229401	0.17795496	3.6346345	5.3253795	20.105837	31.513461	4.9571279	12.427073	0.78202028	0.07164741	13.226815	4.4359989	81.533657	8.6760159	3.9365095	0.2112829	1.358879	0.3498589	0.3103639	0.517566	0.0343827	155.88586	291.1709	1	1	1	1	1	1	1	1	1	1	1	1	1	0	1	1	1	1	2	1
1005	1	1.3986654	0.27492718	5.9259972	2.4156495	0.4156678	0.6670038	0.17858321	2.7315021	3.6174194	15.786331	24.60548	4.9422384	11.697197	0.8495294	0.05195435	7.1988377	3.5057616	77.619741	1.612256	2.1428469	0.1001951	1.427296	0.4587927	0.2760445	0.4261179	0.0320157	67.42393	135.30997	1	1	1	1	1	1	1	1	1	1	1	1	0	0	0	0	1	1	1	0
1169	1	0.97474002	0.28926787	5.3262988	3.7042787	0.60386521	0.65500711	0.32481997	2.9927846	3.0753013	12.517489	30.133195	8.0173972	22.413946	1.2781729	0.05528722	13.227469	2.5094617	63.837618	1.8881761	5.0812133	0.2170102	1.184334	0.2279198	0.2539848	0.5277103	0.0292763	71.567453	131.76153	1	1	1	1	1	1	1	1	1	0	1	1	1	1	0	1	0	1	1	2
1077	1	0.85227239	0.22829469	4.1951501	2.5042429	0.45049959	0.61028214	0.24202463	1.7490642	2.3798096	11.753274	25.519097	5.5573683	15.622797	1.2345392	0.14056772	3.9273632	1.7302179	38.576117	1.9744773	2.5092389	NA	NA	NA	NA	NA	NA	NA	NA	0	0	0	1	1	1	1	0	0	0	1	1	1	1	1	0	0	1	1	1
1190	1	2.99	0.75	12.99	7.42	1.91	1.77	0.37	3.46	5.27	27.44	37.38	6.72	15.81	1.23	NA	12.06	4.54	55.7	NA	1.95	0.065	1.071	0.239	0.328	0.405	0.01993652	17	88	2	2	2	2	2	2	1	1	1	1	1	1	1	1	NA	1	1	1	NA	0
1182	1	0.93	0.24	4	2.68	0.59	0.59	0.29	1.16	1.33	6	10.43	3.06	8.55	1.56	NA	4.14	5.03	6.12	NA	0.53	0.053	0.864	0.228	0.198	0.628	0.00344979	NA	NA	1	1	0	1	1	1	1	0	0	0	0	0	0	1	NA	0	1	0	NA	0
1048	1	0.72244835	0.34250843	4.2960157	4.0352558	0.70411426	0.81025578	0.3459929	2.8199415	5.92734	30.822375	49.23061	9.5551182	24.366281	1.6548117	0.12459683	9.041313	4.7543857	77.948048	1.5266926	3.3707206	0.15213	1.998226	0.7663499	0.491934	2.079446	0.0682085	54.706009	129.03449	0	1	0	1	1	1	1	1	1	2	2	1	1	1	1	1	1	1	1	1
1014	1	0.54	0.11	2.53	0.75	0.22	0.22	0.05	1.72	1.67	6.31	8.66	1.22	4.2	0.67	NA	9.46	5.81	143.86	NA	5.65	0.557	4.141	0.63	0.955	1.263	1.184	44	99	0	0	0	0	0	0	0	0	0	0	0	0	0	0	NA	1	1	2	NA	2
1204	1	1.6736339	0.36737254	7.5313202	2.9252317	0.5360173	0.83798967	0.23536303	4.4868058	6.2064367	22.100258	36.656341	6.4725201	14.894879	1.1214909	0.11488001	11.395004	3.4187547	68.595514	2.8100485	3.595601	NA	NA	NA	NA	NA	NA	53.337895	97.011375	1	1	1	1	1	1	1	1	1	1	1	1	1	1	1	1	1	1	1	1
1101	1	1.7631302	0.47404664	8.2468522	5.0067344	0.80901313	1.2513846	0.39864545	4.8849064	4.0530261	22.284853	42.588893	10.83557	26.236022	1.9015964	0.12247022	14.038264	7.6366446	48.188289	2.594073	5.0691105	0.2512511	1.413499	0.3394405	0.2207353	0.400724	0.0310079	41.606374	166.79735	1	1	1	2	1	2	2	1	1	1	1	2	2	1	1	2	2	1	1	2
1292	1	1.47	0.53	7.21	5.48	1.47	1.07	0.27	5.4	5.37	32.55	46.94	9.63	23.62	2.06	NA	15.63	11.82	62.34	NA	5.18	0.096	0.825	0.125	0.377	0.84	0.046	59	140	1	2	1	2	2	1	1	2	1	2	2	1	1	2	NA	2	2	1	NA	2
1195	1	1.4694438	0.26331736	6.2078213	2.5461736	0.44689864	0.65445317	0.20003328	3.0718322	7.1360551	25.856224	35.326059	5.9054966	14.578905	0.9435388	0.06544632	8.7655384	2.9842996	139.38922	2.5543134	2.8958408	0.3713334	11.29546	2.321818	2.894868	0.889388	0.2283487	54.036062	108.96722	1	1	1	1	1	1	1	1	2	1	1	1	1	1	1	1	1	2	1	1
1259	1	1.3	0.39	4.81	2.84	0.7	0.64	0.23	1.66	2.58	14.79	20.15	4.76	10.84	1.25	0.286	6.76	4.18	25.98	2.158	1.21	0.029	0.27	0.086	0.078	0.345	0.013	15	44	1	1	1	1	1	1	1	0	0	1	0	0	0	1	2	0	1	0	1	0
1285	1	1.2958654	0.38671635	7.2215379	3.8106935	0.69354868	0.95704928	0.29597236	4.1343804	5.7715451	25.341199	42.465075	8.04125	19.923419	1.3353798	0.08444351	13.744404	4.8601953	94.803147	1.551378	3.7105739	0.0743041	0.4563233	0.1610264	0.1679105	0.506646	0.0216532	57.23751	133.8513	1	1	1	1	1	1	1	1	1	1	1	1	1	1	1	2	1	2	1	1
1068	1	1.19	0.5	4.93	6.22	1.53	0.8	0.32	3.18	3.94	26.02	41.87	9.96	23.36	2.22	NA	11.7	5.74	37.6	NA	2.68	0.118	1.25	0.306	0.209	0.397	0.024	NA	NA	1	1	1	2	2	1	1	1	1	1	1	2	1	2	NA	1	1	1	NA	1
1130	1	1.7344139	0.25648148	7.4432358	2.214294	0.40284804	0.70276951	0.19028522	3.4331333	4.8139046	18.126457	29.621768	5.5559524	14.044863	0.97976769	0.05743965	9.0197991	2.8640799	58.594182	2.4997123	3.1054001	0.1305183	0.7118998	0.1787235	0.1939393	0.4819097	0.0231027	88.716378	173.18677	1	1	1	0	0	1	1	1	1	1	1	1	1	1	0	1	1	1	1	1
1161	1	1.37	0.44	6.66	4.04	1	0.89	0.23	3.51	4.23	22.76	32.81	6.32	14.9	1.51	0.274	13.43	8.28	74.03	2.937	2.45	0.328	5.753	1.508	1.335	0.98	0.103	22	49	1	1	1	1	2	1	1	1	1	1	1	1	1	1	2	2	2	1	1	1
1139	1	0.42	0.41	2.67	4.53	1.15	0.76	0.26	2.57	0.84	10.85	17.2	6.68	15.43	1.9	NA	14.07	6.82	5.37	NA	3.28	0.01214732	0.253	0.071	0.059	0.201	0.017	NA	NA	0	1	0	1	2	1	1	1	0	0	0	1	1	1	NA	2	2	0	NA	1
1178	1	1.02	0.28	4.33	4.24	1.02	NA	0.26	2.28	5.81	26.89	38.71	7.45	18.37	2.31	NA	8.38	4.71	40.1	NA	3.6	NA	NA	NA	NA	NA	NA	30	150	1	1	0	1	2	NA	1	0	1	1	1	1	1	2	NA	1	1	1	NA	1
1119	1	1.7568862	0.48670676	8.9477262	4.4557383	0.83180779	1.1506471	0.32678169	5.1350148	7.5065692	31.044183	48.496669	9.0177423	22.252043	1.4874238	0.10260935	12.222929	6.0219974	77.319156	5.1487279	4.7846305	0.1990897	0.7954077	0.1965349	0.24811	0.7333004	0.0303362	83.411768	84.759878	1	1	1	1	1	1	1	1	2	2	2	1	1	1	1	1	1	1	2	1
1144	1	1.92	0.52	8.38	5.54	1.26	1.14	0.41	2.3	3.06	15.46	24.9	4.78	12.72	1.42	NA	9	2.82	23.67	NA	1.77	0.00751108	0.322	0.084	0.069	0.209	0.00722889	14	45	1	2	1	2	2	1	2	0	1	1	1	0	1	1	NA	1	1	0	NA	0
1017	1	1.6570717	0.27133415	7.2245754	2.1271895	0.46322364	0.73824462	0.17237166	2.7046377	6.26457	19.830408	29.136478	5.2077584	13.812101	0.68717865	0.08627387	4.0941189	3.2666044	65.372372	2.478101	3.1632995	0.1504646	1.077757	0.2502641	0.2890126	0.2671543	0.0370473	NA	NA	1	1	1	0	1	1	0	1	1	1	1	1	1	0	1	0	1	1	1	1
1004	1	1.2301525	0.27946563	5.7043021	2.4080665	0.47179171	0.60179629	0.17801882	3.004577	4.6597388	18.373078	29.132022	4.8724634	12.490364	0.86343723	0.09809597	8.7432392	1.6977129	41.340597	1.5609393	2.0374846	0.1333927	1.216332	0.3689638	0.3405306	0.478341	0.0462017	38.871843	80.385447	1	1	1	1	1	1	1	1	1	1	1	1	1	0	1	1	0	1	1	0
1137	1	2.4	0.46	9.56	4.76	1.31	1.36	0.22	3.77	6.29	28.52	41.08	6.54	15.3	1.51	NA	12.48	5.69	40.91	NA	3.67	0.049	0.522	0.107	0.168	0.251	0.024	NA	NA	2	1	2	1	2	2	1	1	1	1	1	1	1	1	NA	1	1	1	NA	1
1022	1	1.0971969	0.28046673	5.2368646	3.0563498	0.51967686	0.79133669	0.30292222	2.366527	2.657855	14.488975	28.588594	7.0207632	19.209142	0.00061288	0.00117262	6.9854023	2.9087335	31.42331	1.4399162	2.476212	0.1345238	0.3051234	0.0813945	0.0725166	0.2594037	0.0134166	57.91808	58.472186	1	1	1	1	1	1	1	0	0	1	1	1	1	0	0	0	1	0	1	1
1245	1	1.6599441	0.25203206	7.444233	2.1112109	0.39053443	0.71196865	0.16680448	4.5247401	4.7084639	19.575873	29.366667	4.4723714	11.724873	0.78125258	0.07030178	9.2291696	2.6494101	75.633215	1.5671203	2.121356	0.1999085	1.434585	0.3837466	0.5173677	0.4533191	0.0734002	5.6928813	83.467017	1	1	1	0	0	1	0	1	1	1	1	0	0	0	1	1	1	1	1	0
1189	1	1.0723503	0.32316701	5.1448238	3.0621519	0.53569311	0.71942772	0.25335958	2.9395043	2.5263563	12.270651	24.435932	6.3887323	16.191323	1.2593599	0.06383518	8.7453571	6.4040122	27.700581	1.7347154	3.8410876	0.2040761	0.517134	0.1342515	0.1104811	0.3019344	0.0153438	35.196045	129.01466	1	1	1	1	1	1	1	1	0	0	0	1	1	1	1	1	2	0	1	1
1104	1	0.96172118	0.314412	5.1177107	2.6452995	0.46960083	0.58064334	0.22624336	4.4757732	3.7665212	12.372755	23.428068	5.5015188	14.640958	1.0864276	0.00338347	8.8408807	2.508465	28.346276	0.82656829	3.0837217	0.0685403	0.5454297	0.1647889	0.1409678	0.4957584	0.0172994	51.379482	163.97151	1	1	1	1	1	0	1	1	1	0	0	1	1	1	0	1	0	0	0	1
1199	1	1.2	0.39	5.66	4.17	1.17	0.98	0.21	3.65	4.27	23.46	37.21	6.96	16.57	1.79	NA	10.34	5.2	55.61	NA	2.72	0.059	1.735	0.448	0.271	0.447	0.042	NA	NA	1	1	1	1	2	1	1	1	1	1	1	1	1	1	NA	1	1	1	NA	1
1029	1	3.870996	0.77015656	19.7695	5.931427	1.0888222	1.8252163	0.45208054	15.259795	13.879292	47.673854	81.460557	13.090249	33.620224	2.1192347	0.00262992	48.720396	9.5676305	134.3455	9.9265475	7.3191652	0.3086363	2.351053	1.532769	0.6031286	0.960861	0.14433	82.724591	192.85587	2	2	2	2	2	2	2	2	2	2	2	2	2	2	0	2	2	2	2	2
1168	1	4.6254184	0.81646267	20.386576	4.2081822	0.79389012	1.2315042	0.36293282	16.210574	15.483605	27.445692	48.374046	9.8101167	24.220586	1.4186713	0.18521174	13.277041	4.6775666	99.228827	4.2313198	3.9776436	0.1609435	1.153499	0.3216368	0.4165728	0.7346555	0.0380224	47.984268	82.861737	2	2	2	1	1	2	1	2	2	1	2	1	1	1	2	1	1	2	2	1
1163	1	1.4493072	0.55697198	8.1274511	7.4486144	1.2442422	1.2077697	0.66689678	4.8974477	5.8271241	33.132086	67.350978	18.398432	46.112958	2.9419707	0.20286832	13.678147	5.1668907	98.169565	1.5652381	5.5842969	0.1765807	1.840242	0.435353	0.2907276	0.6633806	0.0234099	48.768551	208.14026	1	2	1	2	2	2	2	1	1	2	2	2	2	2	2	2	1	2	1	2
1260	1	1.2942917	0.17824634	4.9842207	1.5660647	0.28589249	0.44426585	0.17574017	1.9567624	3.4599928	11.639446	20.993692	5.108312	13.463814	0.92027151	0.09779243	5.2945843	0.97911324	23.699753	1.0369105	1.7957865	0.1363446	1.774523	0.4066366	0.4841641	0.6018391	0.0430847	19.708119	154.91623	1	0	1	0	0	0	0	0	1	0	0	1	1	1	1	0	0	0	0	0
1279	1	2.634861	0.5157423	10.961989	4.3678397	0.8199414	1.2934712	0.3511476	5.4000777	6.5697726	27.994014	45.257346	8.9878836	22.284787	1.5659763	0.12855591	9.6918905	5.7201767	65.117763	3.0156828	5.5732954	0.5700591	0.7228494	0.1078612	0.2020461	0.3466581	0.0247473	NA	NA	2	2	2	1	1	2	1	2	2	1	1	1	1	1	1	1	1	1	1	2
1262	1	1.8807511	0.54579365	9.4991592	4.7706326	0.91958129	1.1903934	0.40047274	6.3073879	9.6794111	38.433991	60.71475	11.540858	29.355029	1.4657821	0.12125144	15.487567	10.25856	153.99079	3.6209547	6.5105164	0.2636013	0.8817426	0.1885001	0.2466207	0.3582609	0.0368173	42.747072	212.51369	1	2	2	1	1	1	2	2	2	2	2	2	2	1	1	2	2	2	2	2
1209	1	1.37	0.38	6.57	6.15	1.13	1.19	0.42	3.77	4.35	34.85	52.14	12.82	28.57	2.53	0.00254681	22.23	13.36	69.03	7.059	3.43	0.071	1.63	0.274	0.438	0.612	0.00239439	8.6970596	120	1	1	1	2	2	1	2	1	1	2	2	2	2	2	0	2	2	1	2	1
1155	1	2.15212	0.37101986	9.1615828	3.2773019	0.62806273	1.0301702	0.30206339	3.7617203	5.4538173	23.961722	39.149727	8.7839016	23.377852	1.4186441	0.12561637	9.5215888	3.6468428	49.278972	2.737763	3.2273475	0.2713815	1.05057	0.1915876	0.3043767	0.5859804	0.0390876	20.80787	60.077362	2	1	1	1	1	1	1	1	1	1	1	1	1	1	1	1	1	1	1	1
1197	1	1.8	0.58	7.9	5.05	1.46	1.19	0.22	4.85	5.14	27.3	40.68	6.86	15.98	1.57	NA	12.3	6.83	30.26	NA	4.79	0.041	0.306	0.061	0.084	0.245	0.01706147	NA	NA	1	2	1	2	2	1	1	1	1	1	1	1	1	1	NA	1	2	0	NA	2
1052	1	1.4151304	0.41510087	7.0348546	4.1396345	0.79279256	0.97293586	0.36284794	4.5609381	4.8469376	22.147364	41.539948	8.118579	22.471456	1.7241596	0.12026155	12.362152	2.9350095	50.549622	2.3578188	5.355339	0.2310167	1.228348	0.3023948	0.244267	0.4391304	0.0269217	26.095568	151.69083	1	1	1	1	1	1	1	1	1	1	1	1	1	1	1	1	1	1	1	2
1218	1	3.44	0.96	17.08	10.36	2.64	2.68	0.6	4.4	4.64	27.16	41.13	8.12	20.75	1.85	NA	9.78	4.73	36.49	NA	2	0.05	0.642	0.147	0.139	0.291	0.01263361	31	99	2	2	2	2	2	2	2	1	1	1	1	1	1	1	NA	1	1	1	NA	0
1232	1	2.16	0.4	7.74	3.34	0.97	0.87	0.18	3.45	5.58	24.58	34.27	5.69	13.4	1.55	NA	12.75	4.63	58.51	NA	30.27	0.092	0.686	0.194	0.251	0.395	0.033	51	97	2	1	1	1	2	1	1	1	1	1	1	1	1	1	NA	1	1	1	NA	2
1112	1	1.2158157	0.39314082	6.3662661	4.28458	0.65382081	0.93339544	0.38880919	3.9799075	4.8711648	23.752295	43.529824	9.8846142	24.916119	1.9205186	0.13119081	12.108437	6.1092408	87.525139	1.9266915	4.0597578	0.237047	0.7595342	0.2265238	0.2049092	0.4543177	0.0384257	21.109501	64.727625	1	1	1	1	1	1	2	1	1	1	1	2	2	1	1	1	1	2	1	1
1105	1	0.94833834	0.24583286	4.9907895	2.1531213	0.45166168	0.55758377	0.16536552	3.1544811	3.6674207	14.308072	25.604528	5.6978223	13.775432	0.62814848	0.03906045	9.1364479	3.4247927	34.411266	1.3732308	3.3706345	0.1298434	0.5784966	0.1331684	0.1814353	0.5263992	0.0237436	96.084837	137.12868	1	1	1	0	1	0	0	1	1	1	1	1	1	0	0	1	1	0	1	1
1035	1	1.65	0.27	6.37	2.31	0.57	0.67	0.14	2.43	4.9	19.97	25.38	4.51	10.59	1.11	0.00600974	10.28	7.19	39.2	3.993	1.6	0.26	1.846	0.339	0.265	0.49	0.0130266	NA	NA	1	1	1	1	1	1	0	1	1	1	1	0	0	1	0	1	2	1	2	0
1088	1	0.43917925	0.14060104	2.2995456	1.1427401	0.1762777	0.32398543	0.11017988	1.1859829	1.4530466	7.2594886	12.287313	2.8872043	7.5696813	0.66183226	0.06679209	5.2506605	1.6336128	18.917114	1.0210545	1.0281097	0.3133526	5.692991	1.191401	0.8326365	0.5491011	0.0620507	24.742154	22.990972	0	0	0	0	0	0	0	0	0	0	0	0	0	0	1	0	0	0	0	0
1207	NA	1.1385555	0.2796531	5.4251144	2.9145595	0.56674415	0.75159709	0.28315184	3.1716448	4.7529904	19.256962	38.885267	6.9062925	17.086629	1.5001367	0.25687268	9.8162353	1.8729892	51.592855	1.7866201	3.211996	2.907176	73.63448	28.30571	15.67405	14.782	1.702936	61.833353	162.79742	1	1	1	1	1	1	1	1	1	1	1	1	1	1	2	1	0	1	1	1
1074	1	0.77948003	0.242492	4.4426377	2.1822539	0.34573916	0.52973383	0.17684854	3.1580258	1.4721741	10.024908	20.597615	4.5223573	11.99849	0.98663875	0.08060254	6.7738216	2.0407736	46.055446	1.102577	1.487994	0.1163055	0.8374553	0.263198	0.3499661	0.3278799	0.0270823	50.664075	40.984142	0	1	0	0	0	0	1	1	0	0	0	0	0	1	1	0	0	1	0	0
1223	1	2.83	1.05	14.91	12.34	3.18	2.57	0.68	4.28	4.93	35.84	50.38	9.6	24.89	2.25	NA	15.24	5.46	44.46	NA	3.58	0.219	1.732	0.239	0.213	0.303	0.01130833	60	110	2	2	2	2	2	2	2	1	1	2	2	1	2	2	NA	2	1	1	NA	1
1228	1	2.4322825	0.34593146	9.972301	2.5870017	0.47120366	0.94075278	0.18528569	3.914566	4.4370184	19.073534	28.706646	5.3053775	13.548441	0.91591747	0.08589068	9.948517	3.8991134	46.40644	2.0350408	2.8292537	0.2057325	1.410845	0.3480895	0.2738694	0.396184	0.030206	106.28397	119.26678	2	1	2	1	1	1	1	1	1	1	1	1	1	1	1	1	1	1	1	1
1172	1	0.70605888	0.2300563	3.7447545	2.5670339	0.42032939	0.51359011	0.22073981	2.5266164	2.7213898	13.198589	24.136728	5.8278558	14.602166	1.1834202	0.07758274	12.195899	1.9933018	27.468579	0.99693344	2.1316832	0.0909582	0.7039895	0.1837979	0.148281	0.3336227	0.01384496	2.1933775	105.23835	0	0	0	1	1	0	1	1	0	0	0	1	1	1	1	1	0	0	0	0
1153	1	0.67887475	0.15065023	3.1348565	1.876024	0.34999898	0.46605752	0.2110073	1.5452948	1.8438845	9.4106542	18.648351	4.0047008	12.049776	1.1781107	0.09799402	5.548946	1.2341601	17.74367	1.7111813	2.7118843	0.1743488	0.53148	0.1156041	0.1173255	0.2870709	0.0147662	2.6673195	95.017259	0	0	0	0	0	0	1	0	0	0	0	0	0	1	1	0	0	0	1	1
1120	1	3.1460025	0.58029554	13.684937	5.0385903	0.88814616	1.5670078	0.46170966	5.459837	5.9795163	25.052882	46.112105	11.216552	29.074788	2.6058014	0.18054268	16.849022	5.403729	73.805543	4.1395492	6.2007479	0.419958	0.6976869	0.1561876	0.2305723	0.7956685	0.0311657	120.12374	218.93669	2	2	2	2	1	2	2	2	1	1	1	2	2	2	2	2	1	1	2	2
1242	1	1.01	0.36	4.25	3.76	0.93	0.69	0.21	2.14	2.82	17.45	27.53	6.1	14.81	1.47	0.319	8.72	4.54	35.58	2.215	2.82	0.01811399	0.384	0.132	0.07	0.246	0.01024736	100	160	1	1	0	1	1	1	1	0	0	1	1	1	1	1	2	1	1	1	1	1
1038	1	1.7819788	0.67366618	9.2499423	6.819047	1.2315911	1.6824954	0.60092605	5.3748103	6.0372886	37.64912	67.810296	14.87376	40.03937	3.2331817	0.26237774	11.296925	3.2599254	94.648214	2.0743253	5.3625376	0.1641863	0.9000428	0.2226885	0.1975132	0.6549151	0.0237698	66.511446	143.57795	1	2	1	2	2	2	2	2	1	2	2	2	2	2	2	1	1	2	1	2
1257	1	0.96926563	0.16712734	3.981168	1.7520294	0.28535843	0.44761186	0.21890774	1.8621178	2.2012403	8.1946007	17.642901	4.6209184	11.513767	1.4469122	0.14300579	9.2969159	1.4257276	22.572382	2.377922	2.0085193	0.1178197	0.9639874	0.2409335	0.1920822	0.3713737	0.0192476	55.029793	254.12655	1	0	0	0	0	0	1	0	0	0	0	0	0	1	1	1	0	0	1	0
1040	1	1.2524904	3.586e-05	6.5420231	2.7899847	0.43777543	0.6350271	0.21554731	3.6527224	3.5034424	15.232852	27.451723	5.8016437	14.172137	0.9535142	0.06825439	6.9941852	3.4376164	36.841802	2.2502916	2.9001208	0.1369536	1.361076	0.5839696	0.2256157	0.2900406	0.0360198	16.405994	39.441303	1	0	1	1	1	1	1	1	1	1	1	1	1	1	1	0	1	1	1	1
1229	1	0.8599088	0.68307714	5.9454839	6.8488228	1.2181487	1.3007047	0.49711733	5.38552	2.8642578	17.61507	44.692446	12.150019	30.871254	2.6840272	0.19339613	12.848732	6.562352	31.413795	1.1486271	4.8455782	0.15429	0.5643971	0.148913	0.105236	0.3494129	0.0125649	35.091342	81.329448	0	2	1	2	2	2	2	2	0	1	1	2	2	2	2	1	2	0	0	2
1141	1	1.7884996	0.34851646	7.9100801	2.2560239	0.40381694	0.71101144	0.15004689	4.4574596	6.4896834	20.554318	29.629107	4.5024248	10.919705	0.64684993	0.04786861	10.647675	4.687329	74.098138	4.0086076	2.8731233	0.1771347	2.012623	0.3131796	0.4204946	0.3152083	0.0359821	41.458191	57.108203	1	1	1	0	0	1	0	1	2	1	1	0	0	0	0	1	1	1	2	1
1135	1	1.185583	0.36391372	6.2093977	3.4171522	0.51499111	0.827735	0.32272044	3.6405526	3.9887077	21.214595	36.327481	9.0112257	21.937444	1.7791265	0.10097602	12.176449	4.8922476	61.003001	2.0642625	3.223936	4.106996	5.180315	0.8337508	0.4879569	0.7099997	0.0394346	96.825102	171.86767	1	1	1	1	1	1	1	1	1	1	1	1	1	1	1	1	1	1	1	1
1252	NA	1.022499	0.35790762	5.9427492	4.2535952	0.72202325	0.88774726	0.37541291	3.1243463	3.9784095	21.517888	39.535925	9.3537651	24.070699	2.0329633	0.11872287	10.773647	3.2144901	72.633955	1.0887747	3.7617121	0.16669	0.8883705	0.2425005	0.1891636	0.6154974	0.0214452	26.824422	118.78606	1	1	1	1	1	1	1	1	1	1	1	1	1	1	1	1	1	1	0	1
1237	1	1.0619837	0.29894653	5.6350509	2.9769671	0.53702599	0.7932464	0.25755105	2.8685224	3.4454351	16.809794	28.879848	6.3754868	15.852093	1.2419625	0.10009815	8.9930218	3.3236501	35.220818	0.96318484	3.0267051	0.1792738	0.8580906	0.3154968	0.2152561	0.4196652	0.0278832	35.135037	117.81017	1	1	1	1	1	1	1	1	1	1	1	1	1	1	1	1	1	1	0	1
1180	1	0.76346353	0.00097634	4.2152524	2.4384211	0.33778733	0.67584318	0.29196563	1.90113	2.2366556	9.7487081	25.844822	7.3619764	20.366176	1.8628786	0.13576799	1.7153706	4.8041353	288.12909	3.6012675	2.8850913	0.1778088	1.748958	1.057787	0.6316541	0.9661976	0.0985392	NA	NA	0	0	0	1	0	1	1	0	0	0	1	1	1	1	1	0	1	2	2	1
1234	1	0.94298781	0.1610239	4.8162098	2.082896	0.28712296	0.58786675	0.17102548	2.7904874	2.7808008	13.674445	25.229334	6.3852113	13.573891	0.63112993	0.04432347	9.444477	3.3590331	76.511076	2.5626175	1.7472132	0.0813072	1.882467	0.5156749	0.3378478	0.2425653	0.0323975	30	150	1	0	1	0	0	1	0	1	0	0	1	1	1	0	0	1	1	1	1	0
1227	1	0.99262545	0.20693376	4.8649234	2.2465812	0.38790953	0.55655627	0.17919694	1.9335598	3.5073284	15.906584	28.47761	4.9278294	12.928216	0.8613782	0.07131232	6.9189423	1.6420994	56.595411	1.9700926	2.4561912	0.1523789	1.319459	0.3311556	0.3595228	0.2943376	0.0428882	42.859282	133.37317	1	0	1	0	0	0	1	0	1	1	1	1	1	0	1	0	0	1	1	1
1011	1	1.9244509	0.40438464	9.2181811	3.2624317	0.60382545	1.0498863	0.24445201	3.7634018	3.9045249	18.180022	31.744429	6.6687519	16.227018	1.1249373	0.10330098	10.364451	5.1896704	43.927614	2.3335473	4.2130822	0.2422687	1.760171	0.548418	0.2972539	0.5905621	0.0327831	52.456402	129.51788	1	1	1	1	1	1	1	1	1	1	1	1	1	1	1	1	1	1	1	1
1278	1	1.82	0.59	9.92	6.38	1.5	1.48	0.49	1.96	2.76	17.14	25.51	5.48	14.3	1.6	NA	9.42	2	23.26	NA	2.13	0.036	0.552	0.169	0.111	0.263	0.00842485	NA	NA	1	2	2	2	2	2	2	0	0	1	1	1	1	1	NA	1	0	0	NA	0
1089	1	1.7005121	0.31010901	7.3932946	2.347045	0.39491621	0.71509369	0.21381171	3.5813822	4.3223772	17.231872	28.036599	5.6847126	14.506608	1.2119982	0.11242523	12.301968	2.9089144	58.305362	3.1623766	2.9348946	0.2150225	1.229305	0.2551333	0.3904459	0.5193018	0.0324189	57.806644	114.62969	1	1	1	1	0	1	1	1	1	1	1	1	1	1	1	1	1	1	2	1
1181	1	1.5333044	0.34633305	7.0080224	3.2196936	0.59112465	0.84561658	0.26204871	3.9874211	4.8852602	20.109771	36.791237	7.2557452	18.660912	1.3680313	0.12535473	8.7379414	2.6598958	39.491206	1.1811548	3.2921457	0.1193278	1.918499	0.5463821	0.450255	NA	0.0492304	105.94748	204.42686	1	1	1	1	1	1	1	1	1	1	1	1	1	1	1	1	1	1	0	1
1076	1	1.3735082	0.25357015	6.1137076	2.2136177	0.40622366	0.7079843	0.20416109	2.6989771	3.6388436	16.15863	26.371194	5.0349013	13.594789	1.0948806	0.13521043	6.4072302	2.9201973	43.138562	1.686695	2.1644042	0.1102424	1.095946	0.3836216	0.2249896	0.8062783	0.0353585	106.17566	101.00739	1	1	1	0	0	1	1	1	1	1	1	1	1	1	1	0	1	1	1	0
1094	1	1.39	0.28	6.06	2.46	0.64	0.68	0.14	2.53	3.14	15.33	21.37	4.02	9.38	0.94	0.165	11.53	4.31	29.85	3.675	2.37	0.058	0.9	0.263	0.205	0.515	0.016	48	140	1	1	1	1	1	1	0	1	1	1	0	0	0	1	2	1	1	0	2	1
1008	1	0.89703208	0.21672895	3.9743228	1.9394398	0.34689423	0.45142622	0.1411947	2.339162	4.1194837	16.087494	23.046133	4.1600673	10.148716	0.67721512	0.04312025	7.5116243	3.3890065	50.595799	1.7082368	2.1756938	0.099461	0.9631254	0.2329437	0.241825	0.3007744	0.0253284	41.142279	95.916403	0	0	0	0	0	0	0	0	1	1	0	0	0	0	0	0	1	1	1	0
1193	1	2.1389111	0.51426761	10.639008	3.959837	0.71725351	1.2378685	0.30379879	5.9549384	5.2659179	22.41942	40.221028	8.0453816	20.33819	1.4246754	0.09781958	12.452814	4.0848571	59.063028	2.0147264	4.5293796	0.1572267	0.433279	0.1314051	0.1441315	0.6650034	0.0246854	126.72669	266.95172	2	1	2	1	1	2	1	2	1	1	1	1	1	1	1	1	1	1	1	1
1239	1	0.86105286	0.49996644	6.6438495	5.36	0.80213964	1.7798298	0.00068269	4.5279024	3.9935629	15.742634	50.774471	12.601776	30.884613	2.4083844	0.39977506	12.074026	4.6282589	72.647071	1.7411811	4.699834	0.1009252	0.8345109	0.5828747	0.1986758	0.835281	0.0590901	40	70	0	1	1	2	1	2	0	1	1	1	2	2	2	2	2	1	1	1	1	1
1057	1	1.7988858	0.33592887	8.2214899	2.6300995	0.47269529	0.81185584	0.19234281	3.7314395	5.6798106	21.482479	32.51811	5.5520001	14.12698	0.87886858	0.05329349	11.307417	3.6996147	54.333	1.601292	3.3531154	0.1331436	0.8431782	0.15631	0.1996088	0.2785618	0.0209271	27.96042	73.741649	1	1	1	1	1	1	1	1	1	1	1	1	1	0	0	1	1	1	1	1
1147	1	3.89	0.67	14.66	6.37	1.73	1.96	0.33	4.66	6.59	32.12	46.73	7.98	19.66	2.27	NA	15.17	7.15	49.19	NA	3.95	0.073	1.085	0.16	0.336	0.542	0.027	NA	NA	2	2	2	2	2	2	1	1	2	2	1	1	1	2	NA	2	2	1	NA	1
1031	1	1.1388212	0.25888617	5.5441904	1.8820576	0.38468814	0.63775558	0.12618712	2.6670735	4.1700022	14.762671	24.197276	3.8976708	10.930987	0.67143863	0.04858293	11.697776	3.7430066	46.111621	1.4181019	3.6880876	0.1505715	2.006894	0.4241985	0.4866494	0.7164333	0.0390601	145.43178	280.42475	1	1	1	0	0	1	0	1	1	1	0	0	0	0	0	1	1	1	1	1
1126	NA	0.75248359	0.24491938	3.9559801	1.8780477	0.33130816	0.49309677	0.1136705	2.4495169	3.8309686	14.340542	22.251679	3.6380749	9.1900655	0.55945999	0.02985181	7.3637986	3.1409223	121.35981	1.6886108	1.7841107	0.1238432	1.881836	0.5925165	0.4212301	0.3441733	0.0403393	111.04257	150.74434	0	1	0	0	0	0	0	1	1	1	0	0	0	0	0	0	1	2	1	0
1235	1	1.3090699	0.28940376	6.0368703	2.4679447	0.4072614	0.65802209	0.18670534	3.7207019	4.7861146	16.663052	26.493787	5.180718	12.775981	0.89972302	0.06403967	8.6543458	2.7860648	143.4611	2.2304717	2.4686334	0.2109504	3.070052	0.6871716	0.3604964	0.310904	0.037383	33.653423	53.417797	1	1	1	1	0	1	1	1	1	1	1	1	1	0	1	1	1	2	1	1
1113	1	0.56518062	0.12370353	2.9853834	1.6528939	0.21408774	0.42526797	0.1802092	1.7989703	1.701537	10.589053	19.655968	4.4891434	11.792778	0.97448607	0.06976491	6.2544733	1.9810125	40.956712	1.2668347	1.0104721	0.0886301	1.105722	0.4186367	0.4411603	0.6277859	0.0310293	33.384174	33.564121	0	0	0	0	0	0	1	0	0	0	0	0	0	1	1	0	0	1	0	0
1246	1	1.38	0.3	5.99	2.7	0.68	0.74	0.16	2.33	2.34	13.76	19.1	4.3	9.8	1.06	0.183	10.33	4.69	19.07	1.747	2.03	0.071	1.966	0.64	0.342	0.207	0.027	27	60	1	1	1	1	1	1	0	0	0	0	0	0	0	1	2	1	1	0	1	0
1148	1	0.93358532	0.21994204	4.9045818	2.0652029	0.33707276	0.5684845	0.16332645	2.2632511	2.0390029	10.635233	20.407015	4.261768	10.971313	0.84010961	0.05437036	5.7225887	3.226071	33.65724	1.1421947	1.657714	0.2134206	1.682422	0.2668042	0.1862366	0.3750702	0.0185719	28.340219	43.946154	1	0	1	0	0	0	0	0	0	0	0	0	0	0	0	0	1	0	0	0
1226	1	1.6301686	0.46396413	8.0844516	4.8320884	0.84882909	1.1518391	0.38092923	4.9180129	6.690375	32.687735	53.834567	10.493736	26.07875	1.6604348	0.11829456	10.011786	6.9979871	122.64565	1.8434794	3.6539891	0.2623972	1.682621	0.3002056	0.3312554	1.28505	0.0346406	39.659232	63.998134	1	1	1	1	1	1	2	1	2	2	2	2	2	1	1	1	2	2	1	1
1080	1	1.09	0.21	3.96	2.04	0.41	0.47	0.23	0.84	1	4.39	7.34	1.88	5.53	1.03	NA	4.34	1	6	NA	0.54	0.045	1.063	0.228	0.155	0.227	0.00969184	2.992988	30	1	0	0	0	0	0	1	0	0	0	0	0	0	1	NA	0	0	0	NA	0
1049	1	3.0116612	0.58634549	12.987723	5.1459727	0.8780812	1.4943696	0.39269869	8.0985323	9.4631311	37.782832	55.67293	11.059134	28.562288	1.7437361	0.11560148	15.297164	7.8728229	197.54101	4.9967564	4.9040807	0.4003939	2.157089	0.360394	0.3688985	0.620361	0.0396358	74.084723	196.7894	2	2	2	2	1	2	2	2	2	2	2	2	2	1	1	2	2	2	2	2
1143	1	1.0677948	0.38197701	5.8104681	4.085844	0.67415953	0.76075096	0.33880947	3.745176	4.0876814	18.780003	39.03621	8.7476482	22.354984	1.7865684	0.13543992	10.068573	2.0856329	64.556649	1.3489418	2.7180348	0.1159561	0.7417569	0.2463281	0.3392038	0.6073222	0.032822	64.724783	96.621723	1	1	1	1	1	1	1	1	1	1	1	1	1	1	1	1	0	1	0	1
1249	1	1.8038363	0.33796739	8.1828623	2.5359589	0.43661714	0.83794324	0.20065217	3.734464	4.378752	17.523393	28.814154	5.573378	13.801127	0.97023068	0.07707609	9.4888949	4.0147729	51.585639	3.0549626	2.9157778	0.1129541	0.4931389	0.1606268	0.1303309	0.3425507	0.00280959	33.70587	158.05082	1	1	1	1	1	1	1	1	1	1	1	1	1	1	1	1	1	1	1	1
1156	1	0.63737913	0.1759706	3.5000409	2.1219017	0.32835457	0.45982353	0.17673754	2.0612279	2.5495878	13.159084	22.812077	4.8298994	11.961303	0.83758977	0.05730345	7.596659	2.2488446	60.741085	2.9498964	1.5389437	0.3647923	4.780704	1.268005	0.5649088	0.3463151	0.0478741	75.743032	112.85955	0	0	0	0	0	0	1	0	0	0	0	1	0	0	0	0	0	1	1	0
1205	1	1.5327505	0.30378966	6.9467404	3.1425868	0.54487497	0.82472844	0.247486	3.4380032	6.1998793	25.16141	40.522757	6.946676	17.397949	1.1214231	0.0993505	10.983761	5.4585032	77.884579	2.4679218	3.4697322	0.178338	1.060955	0.2319364	0.2563746	0.3961777	0.0272256	44.977198	123.8208	1	1	1	1	1	1	1	1	1	1	1	1	1	1	1	1	1	1	1	1
1133	1	1.3121098	0.38521214	6.6097315	3.6927058	0.67563343	0.85304109	0.26756342	4.524314	4.8991208	21.640236	39.170865	7.5654725	18.785775	1.2429046	0.10420412	13.865672	5.1770294	77.155107	2.6062862	4.2956097	0.1728579	1.614334	0.4254243	0.2830537	0.5555184	0.032605	42.049428	138.22294	1	1	1	1	1	1	1	1	1	1	1	1	1	1	1	2	1	1	1	1
1286	1	0.76075724	0.177416	3.7136354	1.4806402	0.26747853	0.39190673	0.10603392	1.9746849	2.3753711	9.5231179	16.101358	3.0452517	7.4305268	0.48456386	0.03915739	7.4671955	1.8148098	25.542374	0.94917753	1.9492952	0.1195485	2.351436	0.6156725	0.4704854	1.001204	0.0431288	61.410533	74.113494	0	0	0	0	0	0	0	0	0	0	0	0	0	0	0	0	0	0	0	0
1186	1	3.8468446	0.88719161	17.105691	6.5197645	1.257624	1.9624604	0.48563811	10.712997	11.862231	44.879248	65.74271	12.93874	33.27481	2.4003932	0.13229226	18.106716	8.8660215	130.24535	4.219447	7.9324343	0.3401325	1.420659	0.3456909	0.3769865	0.7014498	0.0420821	50.880081	81.495653	2	2	2	2	2	2	2	2	2	2	2	2	2	2	1	2	2	2	2	2
1174	1	2.6238616	0.55060758	12.210715	5.3890158	0.9479304	1.520499	0.41578	6.2025906	8.3994153	34.925484	57.402239	11.443328	28.410688	1.9762009	0.13092395	15.73013	9.5859296	94.030878	5.4431207	5.6549355	0.2833927	1.368527	0.2703627	0.293723	0.4423436	0.0426852	58.957313	150.10889	2	2	2	2	1	2	2	2	2	2	2	2	2	1	1	2	2	2	2	2
1016	NA	1.908711	0.42335325	9.149678	3.2157626	0.58334971	0.94472004	0.25052981	4.735691	6.1462807	22.598764	36.802065	6.8885169	17.518103	1.275623	0.08512288	11.416343	4.8536823	108.656	2.8722181	3.466513	0.2283704	2.005471	0.7059358	0.4077944	0.3973432	0.0508809	NA	NA	1	1	1	1	1	1	1	1	1	1	1	1	1	1	1	1	1	2	1	1
1115	1	0.41300887	0.30804371	2.6927203	2.7789167	0.47954238	0.55411767	0.28530305	1.9069892	1.403057	5.8641757	21.217624	6.134556	17.128187	1.6454356	0.09644875	4.8284252	1.319288	16.892508	0.80091034	2.5657456	0.0967829	0.1825602	0.0730926	0.0485812	0.4939851	0.0100069	34.072815	59.645082	0	1	0	1	1	0	1	0	0	0	0	1	1	1	1	0	0	0	0	1
1164	1	1.3107425	0.35697574	6.4666608	4.0537701	0.66783595	0.94797416	0.3718043	3.6812466	4.4896506	23.528414	42.615428	9.1982734	25.182117	2.8686368	0.15564454	9.7462411	10.928368	92.04962	1.5349637	4.5785858	0.276421	0.5062465	0.1307026	0.1864756	0.4786269	0.0201862	25.413809	59.98819	1	1	1	1	1	1	1	1	1	1	1	1	2	2	2	1	2	2	1	1
1270	1	1.2918138	0.31983257	6.8257961	4.1710144	0.60465503	1.0116469	0.48894527	3.7813779	3.7233007	21.278676	42.355723	13.007556	32.584213	3.5602822	0.25151568	6.0246923	2.9808837	37.634718	1.3536034	3.3296863	0.1503126	0.4205157	0.1295055	0.1068617	0.6586936	0.0188776	NA	NA	1	1	1	1	1	1	2	1	1	1	1	2	2	2	2	0	1	1	0	1
1100	1	2.3956549	0.38994029	10.158599	3.4327526	0.58551109	1.0781586	0.23932171	4.7788431	8.2399422	32.083913	46.641926	7.3488142	18.077203	1.0802735	0.08264509	12.084421	4.8497779	120.76687	3.1378123	3.630418	0.2294555	2.629926	0.425486	0.497503	0.3785598	0.0590506	80.876883	151.37938	2	1	2	1	1	1	1	1	2	2	1	1	1	1	1	1	1	2	2	1
1095	1	1.2087302	0.27265578	5.823872	2.7508908	0.40730271	0.7855799	0.34274409	3.6675265	2.9205296	16.093534	29.469092	9.0769653	22.833137	2.3211607	0.12490379	7.6049397	1.9615592	42.788585	1.1544647	2.3068447	0.101998	0.7781309	0.2491916	0.3435299	0.9268937	0.0254745	127.20895	122.50082	1	1	1	1	0	1	1	1	0	1	1	1	1	2	1	0	0	1	0	1
1103	1	0.57115761	0.13728568	3.0724656	1.3486227	0.22553338	0.33677088	0.10593716	1.8699205	1.8706303	8.7827707	15.724268	3.065371	7.8375952	0.53649751	0.06642838	6.0137617	2.0307175	29.880724	3.0611076	1.328299	0.5112087	6.121434	1.329132	0.9562739	0.7672705	0.1263902	36.06421	36.389798	0	0	0	0	0	0	0	0	0	0	0	0	0	0	1	0	0	0	1	0
1250	1	1.6325359	0.41735386	8.6105171	3.647306	0.69891304	1.0457439	0.24759016	4.7132575	5.5992995	24.918439	40.201742	6.8018664	17.028846	1.010423	0.0861715	14.553871	4.6650278	88.567432	2.135613	5.169848	0.3225312	0.8352091	0.2167945	0.2670884	0.9096417	0.0301155	49.770328	203.96164	1	1	1	1	1	1	1	1	1	1	1	1	1	1	1	2	1	2	1	2
1067	1	0.73053226	0.17459845	3.3177547	2.050028	0.34021133	0.43948841	0.18947776	1.8234203	2.6113627	12.582243	21.554439	5.068767	12.797355	1.0862379	0.07350259	6.4378822	2.0815516	26.782993	0.90547087	1.759727	0.0625132	0.6544048	0.1681523	0.157699	0.4227146	0.0152035	37.502225	74.999181	0	0	0	0	0	0	1	0	0	0	0	1	1	1	1	0	0	0	0	0
1096	1	2.4121664	0.5374413	12.426328	4.3993775	0.8827067	1.3718361	0.38301835	6.1791255	6.8268135	28.621579	52.842093	10.064885	25.297512	1.7973967	0.0013464	11.311704	3.900587	61.444296	2.3987566	6.0728555	NA	NA	NA	NA	NA	NA	24.13964	68.705688	2	2	2	1	1	2	2	2	2	1	2	2	2	1	0	1	1	1	1	2
1025	1	1.037151	0.21708861	4.9571193	2.9204008	0.50165886	0.70453647	0.34966546	1.8886071	3.3274832	16.436543	29.113142	7.4069313	20.772202	2.3557318	0.32659433	7.7258186	2.0820211	38.504953	1.5923448	2.1738156	0.4491236	4.397277	0.6069928	0.682874	1.429366	0.0529681	27.763694	51.651863	1	0	1	1	1	1	1	0	1	1	1	1	1	2	2	0	0	1	1	0
1020	NA	1.22	0.29	4.33	3.7	0.86	0.62	0.23	3.36	2.88	16.9	27.49	6.37	14.88	2.08	0.00543856	7.39	3.21	27.53	2.529	1.92	0.064	1.286	0.262	0.242	0.246	0.022	50	170	1	1	0	1	1	1	1	1	0	1	1	1	1	2	0	0	1	0	1	0
1013	1	1.5874391	0.34186812	7.27934	3.1947643	0.56240141	0.80242062	0.22531202	3.3310731	4.5290743	19.584327	34.919033	6.1406956	16.014572	0.91288843	0.12140255	10.858759	2.2857702	74.067804	3.7656449	3.7771232	0.243185	1.855978	0.4517262	0.4997222	0.6085886	0.0522843	55.222123	113.0332	1	1	1	1	1	1	1	1	1	1	1	1	1	1	1	1	0	1	2	1
1131	1	0.78701125	0.49689572	5.6750804	6.6892927	1.3824865	0.9658258	0.69095841	4.0065923	3.5455726	19.584121	47.71391	15.607162	40.603612	2.7446996	0.21999397	21.368792	4.9337302	32.736481	1.173915	6.6700201	0.2935101	3.689636	1.180069	0.6649156	0.8787593	0.0708409	50	170	0	1	1	2	2	1	2	1	1	1	2	2	2	2	2	2	1	0	0	2
1046	NA	1.41	0.31	5.87	3.67	0.91	NA	0.23	2.73	5.36	24.78	35.49	6.5	15.5	1.93	NA	8.5	5.05	56.61	NA	3.51	NA	NA	NA	NA	NA	NA	NA	NA	1	1	1	1	1	NA	1	1	1	1	1	1	1	1	NA	1	1	1	NA	1
1187	1	2.3509334	0.48008866	9.8376827	3.383146	0.6365301	1.0455191	0.23503003	10.871585	9.4844799	30.010881	43.615939	6.7084334	16.823546	0.99214572	0.08555842	15.594826	5.9219884	88.384435	2.5122358	4.9639625	0.2634599	1.059482	0.1641563	0.3226698	0.3658709	0.0326248	63.769756	147.20876	2	1	2	1	1	1	1	2	2	2	1	1	1	1	1	2	1	2	1	2
1170	1	1.76	0.34	6.77	3.38	0.96	0.88	0.16	3.07	4.2	20.53	32.18	5.25	12.48	1.15	NA	9.05	3.55	53.39	NA	2.58	0.04	0.554	0.139	0.149	0.277	0.00533464	40	140	1	1	1	1	1	1	0	1	1	1	1	1	1	1	NA	1	1	1	NA	1
1165	1	0.99130839	0.32184503	5.4423039	4.5788092	0.67058629	0.94898726	0.51326327	3.0155991	2.9230958	16.952293	33.843337	11.464272	29.584431	2.8404893	0.42699625	7.276293	2.1202332	31.810963	5.367889	2.9855033	0.1263738	0.3734045	0.1084635	0.0986923	0.4077309	0.0133714	26.281374	109.272	1	1	1	1	1	1	2	1	0	1	1	2	2	2	2	0	0	0	2	1
1274	1	1.8523466	0.0006616	8.4413275	3.4802033	0.59507608	0.93312321	0.29239057	6.8228496	4.8356732	19.08508	38.955113	7.1583427	18.857053	1.2090897	0.00450384	11.088056	2.9922204	49.461927	0.03876009	4.2210706	NA	NA	NA	NA	NA	NA	65.660572	84.412933	1	0	1	1	1	1	1	2	1	1	1	1	1	1	0	1	1	1	0	1
1099	1	1.0729961	0.25952375	5.3558822	2.8305411	0.50067079	0.7015864	0.21843618	2.8954485	3.8941694	17.854433	30.050715	6.2602011	15.594386	1.0647196	0.07968802	12.940849	3.5595326	48.34376	2.9330278	3.0755104	0.2083097	0.5875053	0.1440648	0.173453	0.8856894	0.0217233	30.702226	80.493196	1	1	1	1	1	1	1	1	1	1	1	1	1	1	1	1	1	1	1	1
1248	1	1.4494566	0.26985264	5.9965043	2.3113892	0.41676921	0.58834008	0.15601301	3.6198405	3.566089	13.587524	25.132548	4.415334	11.134688	0.67368672	0.05300881	6.9917504	1.7662231	39.99619	2.6501938	1.7340991	0.2053708	3.17279	0.4859204	0.6234406	0.4205841	0.0345237	70.722141	109.00278	1	1	1	1	1	1	0	1	1	0	1	0	0	0	0	0	0	1	1	0
1085	1	2.1327772	0.51742936	10.066627	4.5270541	0.82625699	1.2881706	0.35551875	5.3487833	5.578218	24.537052	44.379737	9.8445639	24.25041	1.7935613	0.10970809	13.657538	5.3729927	59.045261	2.1220845	5.1030734	0.1662345	0.7439408	0.3180034	0.1762387	0.4488125	0.0230615	52.784813	80.704243	2	2	2	1	1	2	1	2	1	1	1	2	1	1	1	2	1	1	1	2
1166	1	1.1416708	0.3804497	5.9039834	3.2292734	0.54594553	0.93111146	0.26493226	3.8907093	3.8551496	18.349671	31.680151	7.3668902	18.383647	1.316431	0.09455327	8.248156	6.9085275	49.49372	1.846988	2.8472724	0.0999106	0.4361801	0.130109	0.1369924	0.4862897	0.0157871	83.700232	109.25439	1	1	1	1	1	1	1	1	1	1	1	1	1	1	1	1	2	1	1	1
1069	1	0.98337284	0.18438618	4.2054717	1.402176	0.2471195	0.41659825	0.092272	2.2131284	2.8645475	10.526837	15.847544	2.875608	6.8646618	0.42687	0.03083217	9.2531492	2.5691415	22.904986	1.2795467	2.1881703	0.1678044	0.7708192	0.1666152	0.1695173	0.3253985	0.0189973	NA	NA	1	0	0	0	0	0	0	0	0	0	0	0	0	0	0	1	0	0	0	0
1114	1	1.25	0.34	5.11	3.87	0.91	0.79	0.21	3.01	2.52	15.57	26.14	5.74	14.26	1.92	2.373e-05	9.47	5.07	16.08	2.099	2.44	0.00626873	0.206	0.042	0.01202566	0.236	0.01333434	40	50	1	1	1	1	1	1	1	1	0	1	1	1	1	1	0	1	1	0	1	1
1146	1	2.4604032	0.38999912	11.354433	2.8860724	0.53437108	0.96783741	0.19676559	6.6417925	6.3380484	23.449941	35.367696	5.6291398	14.024673	0.80865376	0.08259841	13.211214	6.2575866	63.034816	4.0985904	3.1796102	0.1478805	0.829428	0.1975328	0.2119587	0.433132	0.0393178	55.441944	76.636881	2	1	2	1	1	1	1	2	1	1	1	1	1	0	1	1	1	1	2	1
1058	1	1.4738486	0.21504422	6.0724774	1.5104239	0.26672563	0.52214733	0.09984469	3.6861661	3.697052	14.164304	19.625902	3.2010408	7.6769489	0.45868745	0.03487813	9.7353721	4.6224353	49.273397	3.2758909	2.1187511	0.1257032	1.2093	0.1993098	0.2293044	0.2565185	0.0226596	47.419881	61.772497	1	0	1	0	0	0	0	1	1	1	0	0	0	0	0	1	1	1	2	0
1273	1	2.3475298	0.52921522	10.630032	4.8533401	0.87870419	1.3386374	0.37490743	5.3566661	7.1722836	29.303972	47.881834	10.516417	25.24727	1.8417498	0.13148576	15.12222	6.0789091	85.222434	2.2916825	4.9025495	0.1845055	1.367954	0.3501049	0.3340124	0.6555082	0.0368878	112.93744	281.49421	2	2	2	1	1	2	1	2	2	2	2	2	2	1	1	2	1	2	1	2
1216	1	0.82939063	0.15861359	4.1666937	1.1366005	0.2004877	0.38008441	0.07787212	2.1307317	1.7906867	7.567125	12.609277	2.2353376	5.4766358	0.33567582	0.02447865	6.0611519	2.9293325	43.530079	1.6241405	1.4543484	0.1351771	0.9175853	0.192903	0.2236434	0.3652626	0.0227579	43.243543	64.050694	0	0	0	0	0	0	0	0	0	0	0	0	0	0	0	0	1	1	1	0
1037	1	1.4592727	0.35965707	6.9073921	3.5338012	0.66715789	0.86262208	0.25412853	3.594146	5.6970661	23.67966	35.681856	7.2769004	17.999746	1.1644739	0.09407291	12.253876	3.5561169	58.841198	1.3705828	4.7462671	0.2294347	3.018364	1.794861	0.6113856	0.6474321	0.1042533	91.417547	132.05542	1	1	1	1	1	1	1	1	1	1	1	1	1	1	1	1	1	1	1	1
1091	1	1.6085223	0.38015216	8.464813	3.7154556	0.63786745	1.0381978	0.29873112	4.6274901	5.1206608	23.257865	40.698441	8.2459387	20.572619	1.4210804	0.09869358	12.544197	5.6237821	55.973372	1.49886	4.5962397	0.2650633	0.758212	0.1919975	0.1945916	0.4717142	0.0238835	70.838419	135.15449	1	1	1	1	1	1	1	1	1	1	1	1	1	1	1	1	1	1	1	1
1247	1	0.9357653	0.23104498	4.6426455	2.5463903	0.42210412	0.61872802	0.25778224	1.9991434	3.3577371	15.671807	28.792302	6.8412507	17.447065	1.6924264	0.19028368	9.0157889	2.2591127	31.437485	1.2526807	2.5967656	0.0970766	0.5951976	0.2122802	0.442698	1.431523	0.0686493	93.723923	219.39706	1	0	1	1	1	1	1	0	1	1	1	1	1	1	2	1	0	0	0	1
1183	1	2.8911275	0.5878783	11.950831	5.4295628	1.0177258	1.5065074	0.42804586	8.3741706	6.9470734	32.030646	57.785549	10.716331	28.081569	2.0717721	0.13779261	11.370611	3.4940903	173.99536	2.7464897	6.0990174	0.5712792	1.290693	0.3380651	0.4913965	0.4449499	0.0594822	34.415084	241.34646	2	2	2	2	2	2	2	2	2	2	2	2	2	2	1	1	1	2	1	2
1214	1	0.87	0.28	4.81	3.13	0.76	0.75	0.2	3.03	4.03	20.47	30.1	6.34	15	1.73	NA	9.89	4.72	35.97	NA	2.37	0.101	0.46	0.129	0.087	0.335	0.027	70	80	0	1	1	1	1	1	1	1	1	1	1	1	1	1	NA	1	1	1	NA	1
1191	1	1.2433277	0.17634571	4.8490814	1.1959663	0.20170003	0.3704357	0.09160405	2.7477309	3.1705359	10.083424	15.620527	2.9715883	7.0038763	0.51585227	0.02861717	6.649991	1.4414001	31.353932	1.634159	1.2811609	0.1226749	1.162325	0.3204274	0.3547964	0.7068249	0.0270514	35.960255	88.370868	1	0	1	0	0	0	0	1	1	0	0	0	0	0	0	0	0	0	1	0
1019	1	4.0473944	0.71014003	18.527569	6.0863256	1.1265403	2.1108626	0.52341486	8.0222521	11.002669	43.484258	70.548176	12.680728	35.059804	2.6223637	0.42137603	17.568378	4.8026083	155.81921	4.1803603	7.6752969	0.519059	2.142659	0.5302745	0.6089507	0.9561576	0.0682394	47.788868	55.829286	2	2	2	2	2	2	2	2	2	2	2	2	2	2	2	2	1	2	2	2
1109	1	0.65711259	0.23838476	3.5765847	2.2784282	0.39281261	0.51773063	0.1762729	2.3996821	3.0327043	13.385633	24.426408	5.3003729	12.924201	0.92365799	0.06190453	8.1995018	2.3593025	29.252178	1.2541659	2.2616683	0.1064642	1.111999	0.2576856	0.7539296	1.482697	0.0624815	95.630451	143.10932	0	1	0	1	0	0	0	1	1	0	0	1	1	1	0	1	0	0	0	1
1028	1	0.99139597	0.2011751	4.6371169	2.0328574	0.36210898	0.56924586	0.17174197	2.2663798	4.1706004	17.701157	25.957377	4.8229925	12.129453	0.7543292	0.06104729	7.1253609	2.7594379	50.314617	1.8937394	2.5483392	0.170116	1.603038	0.3723965	0.342668	0.3721863	0.0303206	NA	NA	1	0	1	0	0	0	0	0	1	1	1	0	0	0	0	0	1	1	1	1
1206	NA	0.64966989	0.14144412	3.2089969	1.6448981	0.25587905	0.3967301	0.19154737	1.7206307	1.5987781	8.0338402	15.634501	4.3413053	12.728355	1.2139405	0.10789341	5.283346	1.0245561	23.027632	2.0990966	1.3375341	0.0992125	0.454791	0.1311526	0.1180719	0.5590428	0.0146116	40.403046	87.154296	0	0	0	0	0	0	1	0	0	0	0	0	1	1	1	0	0	0	1	0
1177	1	2.9448163	0.81489051	14.309744	6.419202	1.1383381	1.7415688	0.47878207	6.526305	8.076244	34.743848	61.833009	12.704144	32.522201	2.4718393	0.22614081	15.24762	5.400018	77.241553	1.8944038	6.8559678	0.4536202	0.5761368	0.2172541	0.1811016	0.6979881	0.0290738	NA	NA	2	2	2	2	2	2	2	2	2	2	2	2	2	2	2	2	1	1	1	2
1044	1	2.34	0.54	8.44	6.09	1.6	1.25	0.34	4.27	7.78	35.85	53.31	9.89	22.9	2.83	NA	14.61	4.97	56.94	NA	4.06	0.313	8.407	0.632	0.496	0.828	0.037	NA	NA	2	2	1	2	2	2	1	1	2	2	2	2	1	2	NA	2	1	1	NA	1
1222	1	1.6395851	0.36534317	7.56536	3.5885502	0.62390208	0.94121617	0.31286568	4.4938155	5.1587225	24.246412	40.263955	7.7805812	20.394736	1.5503772	0.08761339	11.901488	31.338718	147.0044	7.9144403	4.6822584	0.3669307	1.233585	0.3452736	0.4218113	0.4727249	0.0502005	44.52024	173.33675	1	1	1	1	1	1	1	1	1	1	1	1	1	1	1	1	2	2	2	1
1284	1	1.7878848	0.54256482	8.8857388	3.8456521	0.73275816	1.0886206	0.29104977	4.7080302	6.5036149	26.783644	44.210778	8.0249286	20.084351	1.268096	0.09023237	14.498658	4.0317639	64.675945	2.075161	5.3593732	0.2298094	1.123796	0.2591381	0.2477038	0.9691606	0.0252076	90.198596	247.84939	1	2	1	1	1	1	1	1	2	1	1	1	1	1	1	2	1	1	1	2
1236	1	3.2076082	0.63886102	14.242324	5.4223922	0.98827356	1.7366211	0.44212846	6.8395255	7.7080374	34.38047	53.339141	11.670805	31.018385	2.4370379	0.06042046	13.680887	6.4995402	157	3.2702355	7.9927492	0.4955223	1.399647	0.2671795	0.4829413	0.7505597	0.0312641	NA	NA	2	2	2	2	2	2	2	2	2	2	2	2	2	2	0	2	2	2	2	2
1185	1	2.9868757	0.85744459	15.661694	8.6544367	1.3227606	2.1677267	0.68333944	9.4406159	11.110247	53.820217	92.999782	19.205444	46.726714	3.3190456	0.19992123	22.60571	8.8018245	105.59492	4.7241235	8.5861879	2.200343	59.19102	14.98633	7.487586	3.160669	0.4862612	77.200462	123.76205	2	2	2	2	2	2	2	2	2	2	2	2	2	2	2	2	2	2	2	2
1272	1	2.0975582	0.37001202	9.8683689	3.8603304	0.59840608	1.3505422	0.34882881	4.891265	4.8492882	27.309177	43.925694	9.5445538	22.905211	1.7751858	0.13244305	13.066084	6.7775759	81.281684	3.4290169	3.8344836	0.2659487	0.6487052	0.1657486	0.1822061	0.4873368	0.0248477	152.02995	143.55506	2	1	2	1	1	2	1	1	1	1	1	1	1	1	1	1	2	1	2	1
1055	1	0.94413952	0.26240164	4.7308483	2.775532	0.52086168	0.66022544	0.2098828	4.2824199	3.6578839	13.494932	34.759514	6.4077908	17.991092	1.2370983	0.07281923	13.127845	2.5106413	79.405495	3.5586549	6.1657609	0.1873472	0.4986637	0.1612031	0.2013729	0.4439792	0.026511	41.588166	75.184548	1	1	1	1	1	1	1	1	1	0	1	1	1	1	1	1	0	1	2	2
1243	1	0.98737357	0.34971707	5.444598	2.8864683	0.48828837	0.70424389	0.20233041	3.2040457	2.2271092	11.006202	22.987108	5.5246362	13.713226	0.98732994	0.07441215	9.805025	2.9907812	19.122891	1.1061986	3.2801979	0.210165	0.4806798	0.1096398	0.0891074	0.5925648	0.0088533	66.216183	171.99422	1	1	1	1	1	1	1	1	0	0	0	1	1	1	1	1	1	0	0	1
1210	1	1.9680394	0.27916414	7.734451	2.2831323	0.41519919	0.69993147	0.1687243	3.3707794	4.3988547	16.272475	26.448935	4.8268574	11.886619	0.85108606	0.05250837	10.029195	3.5228494	44.930057	1.8182566	4.225651	0.3662614	1.334375	0.2144869	0.326863	0.4255888	0.0272406	71.178291	135.94077	1	1	1	1	1	1	0	1	1	1	1	1	0	0	0	1	1	1	1	1
1225	1	0.6987512	0.14823844	3.0419274	1.501093	0.27184465	0.32521258	0.11625275	1.7615377	2.5142327	9.8394562	15.377278	3.1793883	7.8985822	0.51787874	0.03640363	5.5134676	1.3902228	23.13786	1.1046642	1.7878993	0.1045748	0.6246182	0.1569801	0.1377184	0.2755398	0.0186071	30.413257	155.79543	0	0	0	0	0	0	0	0	0	0	0	0	0	0	0	0	0	0	0	0
1051	1	1.5089739	0.35404402	7.8248667	2.848212	0.56816101	0.94442013	0.24228176	4.1011045	5.6795073	21.620931	36.534665	6.5617906	18.036774	1.321866	0.18475409	9.7810755	3.3130673	60.314277	1.7787906	3.1441264	NA	NA	NA	NA	NA	NA	68.739753	51.144818	1	1	1	1	1	1	1	1	1	1	1	1	1	1	2	1	1	1	1	1
1071	1	0.49471211	0.18675808	2.6068735	2.1935027	0.39536899	0.37091303	0.15087841	1.9977444	2.164171	10.334456	19.537776	3.9310296	9.9409294	0.57599595	0.02292042	7.471886	1.9177689	35.468479	0.89208107	2.2677833	0.0848403	0.8847728	0.2068253	0.2399653	0.525039	0.0206608	12.148048	61.999615	0	0	0	0	0	0	0	0	0	0	0	0	0	0	0	0	0	1	0	1
1289	1	1.1637071	0.23571149	5.7059995	3.3967541	0.50107157	0.81992463	0.25610938	4.3786532	4.7090159	24.675348	41.13601	7.6355196	18.417521	0.99290025	0.05379085	9.4308495	3.4672574	79.276063	2.6730277	2.5952014	0.3902057	6.083471	1.351745	1.086681	0.7740359	0.090534	57.35542	115.74133	1	1	1	1	1	1	1	1	1	1	1	1	1	1	0	1	1	1	1	1
1198	1	0.73844641	0.31769157	3.7689621	3.2059978	0.56390357	0.62250055	0.28006404	2.8988938	3.8746387	18.768319	31.513631	7.7867457	18.915915	1.5941715	0.10774163	6.0186581	3.1805823	34.830626	1.3613206	2.2532308	0.1219683	1.922593	0.385314	0.3379419	0.5173949	0.0311785	17.488755	70.650232	0	1	0	1	1	1	1	1	1	1	1	1	1	1	1	0	1	1	0	1
1084	1	1.1649547	0.65256684	8.1945868	4.7587157	0.88232744	1.2811093	0.36358435	4.9297463	4.1431362	16.175858	48.574089	9.1448729	23.86359	1.6433845	0.13295497	15.349574	4.4668578	50.581805	2.2531377	7.2694524	0.4094961	0.2875824	0.1142027	0.0783789	0.6837947	0.0145837	97.221072	108.62209	1	2	1	1	1	2	1	1	1	1	2	1	1	1	1	2	1	1	1	2
1026	1	1.6079096	0.35775177	7.5396455	3.5088814	0.59297353	1.0376818	0.34684646	3.9123858	5.3926222	24.681086	41.312825	8.7163697	21.292956	1.9098189	0.29720824	8.2893197	2.6618307	65.579388	2.3597473	3.1662628	0.2834405	1.743455	0.5013419	0.4647201	2.069014	0.0524604	41.298063	95.050746	1	1	1	1	1	1	1	1	1	1	1	1	1	1	2	1	1	1	1	1
1023	1	2.64	0.9	11.9	11.15	2.7	NA	0.69	7.01	10.17	56.95	79.01	16.07	41.39	4.45	NA	18.55	17.81	137.57	NA	8.85	NA	NA	NA	NA	NA	NA	80	90	2	2	2	2	2	NA	2	2	2	2	2	2	2	2	NA	2	2	2	NA	2
1032	1	1.5126024	0.32000716	7.3876316	3.0403974	0.51089328	0.88854099	0.25375313	3.7517626	4.0633796	18.949285	32.221021	7.2750251	18.292593	1.2831991	0.09946205	7.99122	5.3562522	42.122462	2.5844791	3.2605747	0.3603706	2.800778	0.2903258	0.222858	0.3248084	0.0222834	NA	NA	1	1	1	1	1	1	1	1	1	1	1	1	1	1	1	1	1	1	1	1
1064	1	1.9309719	0.51549981	9.8597533	4.6118943	0.85448623	1.381615	0.38919061	6.1632964	5.2074746	26.302271	46.839301	9.5853047	25.789294	2.016712	0.14896903	11.169519	4.1409463	136.81247	1.9661346	4.2303878	0.2318358	0.8063922	0.1521942	0.1649872	0.4330867	0.0197136	20.403534	66.587535	1	2	2	1	1	2	2	2	1	1	1	1	2	1	2	1	1	2	1	1
1254	1	0.88634025	0.27665035	4.2546915	3.3857577	0.61698049	0.64571968	0.30211516	2.891373	3.3196355	15.541673	30.516414	6.8826827	18.994683	1.4357301	0.12440624	7.5826248	1.630553	47.350889	1.3144969	3.4403012	0.1630706	0.6362991	0.2270444	0.1933552	0.8965183	0.0247793	89.593849	225.3353	0	1	0	1	1	1	1	1	1	1	1	1	1	1	1	0	0	1	0	1
1125	1	1.1138817	0.40909376	6.4238814	4.100923	0.68016976	0.96852189	0.34377577	4.3751724	5.4464345	25.235015	40.2827	8.751771	22.116084	1.7860669	0.09704743	12.579999	7.8337488	105.75361	2.9024193	4.0890479	0.126995	0.8117346	0.2446456	0.2235077	1.283661	0.0253493	108.76151	134.02794	1	1	1	1	1	1	1	1	1	1	1	1	1	1	1	1	2	2	1	1
1233	1	1.4698809	0.49248345	8.3419807	5.026144	0.89152145	1.2567572	0.45914037	4.1849393	5.3238123	27.411117	51.366252	11.526762	29.381837	2.5355049	0.29302673	12.057941	4.8757162	53.74322	1.4311955	5.2844702	0.297463	2.891235	0.6128555	0.8035771	1.496722	0.0558642	59.310049	330.79854	1	1	1	2	1	2	2	1	1	1	2	2	2	2	2	1	1	1	1	2
1018	1	1.2009262	0.50020639	5.3415426	2.2758627	0.37251228	0.59089564	0.20948142	2.2950133	3.6885565	15.271057	23.504415	5.7778982	15.182019	1.4013659	0.07010988	8.6152184	1.9089467	42.088539	1.616548	2.2225996	0.1881684	2.260531	0.4695344	0.4225367	0.7553951	0.0478221	55.249013	59.905705	1	1	1	1	0	1	1	0	1	1	0	1	1	1	1	1	0	1	1	1
1288	NA	0.99779704	0.2773145	4.9997128	2.9332716	0.55046344	0.6977475	0.2218109	2.6981266	3.3091974	15.35115	26.885792	6.1919681	14.963829	1.0789293	0.08238129	10.847669	2.4939634	34.971191	3.4963566	2.9417449	0.1051461	0.9399943	0.1507694	0.2081117	0.5605302	0.0175322	45.878609	220.8679	1	1	1	1	1	1	1	1	1	1	1	1	1	1	1	1	0	1	2	1
1240	1	1.0745736	0.43178489	5.7342682	5.1817799	0.96251613	1.1378667	0.45810933	3.2906589	3.8786161	23.041519	44.316704	10.733069	29.095227	2.2971081	0.22902886	9.9787716	2.3277562	52.930679	1.304252	4.0246526	0.1204238	0.6537963	0.470315	0.2416358	0.7575074	0.0524146	182.55433	370.6271	1	1	1	2	1	1	2	1	1	1	1	2	2	2	2	1	0	1	0	1
1184	1	0.4064894	0.15923377	2.1722546	1.4906193	0.28057668	0.29636428	0.113995	1.5159693	1.2404315	5.5281576	11.122288	2.8704133	7.1561397	0.57176714	0.04013203	5.3936857	1.2581702	10.80907	0.84829619	1.5436	0.1057405	0.4657319	0.1160747	0.0919852	0.4321763	0.0116049	69.632823	116.87896	0	0	0	0	0	0	0	0	0	0	0	0	0	0	0	0	0	0	0	0
1275	1	1.7799663	0.70928167	8.7735845	6.5508404	1.2371932	1.4185752	0.52655097	4.7919214	4.006538	21.858605	41.054164	12.663934	31.822561	2.6432545	0.22977614	15.9335	6.2708974	34.65351	1.8961029	5.9955402	0.2575482	0.6971917	0.1940473	0.1749705	0.7368121	0.0227687	31.487254	81.531048	1	2	1	2	2	2	2	1	1	1	1	2	2	2	2	2	1	1	1	2
1271	1	0.89619009	0.22895696	4.7591299	2.0736344	0.38873455	0.58562461	0.15747241	3.0638626	4.199877	16.785026	26.266189	4.6293151	11.768295	0.81030534	0.06180405	8.9001091	4.1714931	57.525669	2.0942251	2.3481226	0.1311902	1.129571	0.3175196	0.3360775	0.436298	0.0245739	66.766354	127.11422	0	0	1	0	0	0	0	1	1	1	1	0	0	0	0	1	1	1	1	1
1081	1	1.3552702	0.34445021	7.4731308	4.6465753	0.659208	0.96132836	0.40367706	4.904779	3.9523342	22.791388	48.000045	10.370704	26.946507	1.9803198	0.14174961	7.8011722	3.8381032	56.704092	1.5812703	3.0621751	0.3620501	3.463387	0.7662555	0.5286782	1.499719	0.0379428	68.21308	165.2097	1	1	1	1	1	1	2	1	1	1	2	2	2	1	1	1	1	1	1	1
1202	1	1.8376198	0.39086372	9.0803149	3.3419241	0.60069936	1.0700107	0.26640822	4.408882	5.3641164	23.247222	41.912996	7.4451941	18.87224	1.313228	0.1031033	11.75721	3.3446112	83.186256	2.8222844	3.903778	0.2733744	1.436373	0.3861446	0.3998629	0.5894077	0.0374921	67.687338	222.90377	1	1	1	1	1	1	1	1	1	1	1	1	1	1	1	1	1	1	1	1
1087	1	0.75489343	0.00021018	3.3015	1.414701	0.21518421	0.36523206	0.13914593	1.8607732	2.2971379	9.1952745	15.978045	3.698701	9.499201	0.81390431	0.08512919	3.780201	1.3630646	21.546907	0.88124402	1.3695287	0.0941364	0.7184115	0.1771962	0.195189	0.2948278	0.0215694	NA	NA	0	0	0	0	0	0	0	0	0	0	0	0	0	0	1	0	0	0	0	0
1092	1	0.71107414	0.1882431	3.5433443	1.855326	0.2878634	0.44127029	0.16893131	1.6516436	2.1567213	10.823031	18.300191	4.3621215	11.196284	0.89538493	0.08372891	5.4894409	1.2159184	21.70609	1.3210053	1.6448067	0.1623137	0.8361071	0.1344382	0.1382931	0.4686962	0.0159375	21.306785	58.171903	0	0	0	0	0	0	0	0	0	0	0	0	0	0	1	0	0	0	0	0
1061	1	0.41367321	0.08051707	2.1502703	0.58476312	0.09353591	0.19447739	0.05472249	1.0391876	1.379797	5.5898894	8.7524023	1.7882262	4.3340805	0.32288957	0.02411644	3.628803	0.6990001	14.127788	0.80874526	0.65106806	0.0508156	0.5824484	0.2192338	0.185391	0.3534916	0.0276668	46.64947	97.804764	0	0	0	0	0	0	0	0	0	0	0	0	0	0	0	0	0	0	0	0
1175	1	2.0026928	0.46684943	9.3561871	3.9865321	0.7365706	1.1585226	0.312561	5.5278353	6.4878673	26.676632	44.021563	8.346721	20.194867	1.423248	0.09293161	14.512127	6.1912356	76.649916	2.8644882	5.2909921	0.3293812	0.9268195	0.1676471	0.2866462	0.6714194	0.0254338	61.101399	167.39811	1	1	2	1	1	1	1	2	2	1	1	1	1	1	1	2	1	1	1	2
1171	1	1.4028619	0.26663691	6.4200853	2.4155354	0.39474267	0.65132466	0.20520489	3.9004377	4.2819287	16.657698	29.15508	5.6859287	13.745555	0.94146505	0.07946723	6.9199034	5.1285923	40.652572	1.6758727	2.4532765	0.1091454	0.4722	0.123393	0.1158167	0.2330819	0.0126674	42.907831	94.255909	1	1	1	1	0	1	1	1	1	1	1	1	1	1	1	0	1	1	1	1
1159	1	1.52	0.32	6.65	2.75	0.68	0.68	0.14	4.07	5.51	22.9	34.39	5.56	13.99	1.41	NA	10.21	4.33	46.01	NA	3.08	0.192	1.893	0.389	0.4	0.531	0.049	NA	NA	1	1	1	1	1	1	0	1	1	1	1	1	1	1	NA	1	1	1	NA	1
1152	1	1.3666153	0.4939661	7.0648297	4.7371715	0.84789675	1.1544046	0.34179204	4.4312812	3.5693605	19.783089	38.623152	8.9155633	22.275239	1.569467	0.08401164	10.512968	3.5062152	43.462738	1.5266015	4.1581869	0.3076581	1.055317	0.1500371	0.1364033	0.3492883	0.014322	55.781408	90.262658	1	1	1	1	1	1	1	1	1	1	1	1	1	1	1	1	1	1	1	1
1097	1	3.67	0.89	18.22	8	1.881	2.36	0.39	7.97	9.33	51.29	75.86	14.11	33.39	3.11	NA	18.6	15.63	141.15	NA	6.21	0.41	1.189	0.163	0.243	0.643	0.092	NA	NA	2	2	2	2	2	2	2	2	2	2	2	2	2	2	NA	2	2	2	NA	2
1036	1	0.9060842	0.18462756	4.2541027	2.1807393	0.3690601	0.60532193	0.18489473	2.120818	2.5694922	13.982391	23.149418	4.9147361	12.811278	0.94956142	0.10065648	4.9085002	2.5299392	49.051658	1.5730323	1.4147257	0.1235743	1.870244	0.5599194	0.3002824	0.6060374	0.035173	31.241047	106.87573	0	0	0	0	0	1	1	0	0	0	0	1	1	1	1	0	0	1	1	0
1162	1	0.47556358	0.17591541	2.6217633	1.8556263	0.3305451	0.38774623	0.14210174	2.0381511	2.8251232	12.12663	20.985805	4.021302	9.8758706	0.68942438	0.06763384	7.9147752	1.9470361	27.604448	0.96404691	2.0800656	0.0723688	0.5600182	0.168264	0.1396537	0.4283582	0.0214079	79.765735	97.213133	0	0	0	0	0	0	0	0	0	0	0	0	0	0	1	1	0	0	0	0
1086	1	0.52597988	0.23032697	2.7175501	2.7709133	0.42300043	0.5159769	0.30371802	2.3163037	1.6104549	9.4045747	21.210195	6.8965144	17.924271	1.9345254	0.13617194	5.0707528	2.8587978	38.713402	14.038071	1.9063759	5.592355	6.289993	1.554969	0.5749338	1.576226	0.0457331	19.025366	47.974816	0	0	0	1	1	0	1	0	0	0	0	1	1	1	1	0	1	1	2	0
1220	1	1.5021102	0.35608209	6.6553023	2.9745707	0.56117696	0.8129151	0.21708738	3.4306771	5.9239969	23.708044	36.072323	6.3714605	15.466847	1.0827162	0.1069661	13.652631	4.9578622	67.039068	2.8683354	4.1488599	0.191927	1.059676	0.1837199	0.2175473	0.4115433	0.0301124	24.502723	63.238692	1	1	1	1	1	1	1	1	1	1	1	1	1	1	1	2	1	1	1	1
1116	1	1.7102777	0.29186918	7.0213887	2.6607092	0.48243067	0.825522	0.25741961	3.3375314	4.9308963	18.60736	32.028012	6.5056204	15.251441	1.3850723	0.1297587	11.733952	2.8943663	51.465907	2.250196	3.1563253	0.3206041	1.859497	0.3717181	0.4091715	0.4797366	0.0448626	53.091907	102.90899	1	1	1	1	1	1	1	1	1	1	1	1	1	1	1	1	1	1	1	1
1230	1	0.97341205	0.39685423	5.2652189	3.5972273	0.65454924	0.79224893	0.29329495	4.8036653	5.0465607	20.409114	36.790012	7.6493879	19.067862	1.4681143	0.12025715	10.032671	6.468639	53.502925	0.93857099	2.9535879	0.0923635	0.3688191	0.1128897	0.085606	0.2626835	0.0133648	37.459092	94.549902	1	1	1	1	1	1	1	1	1	1	1	1	1	1	1	1	2	1	0	1
1063	1	1.3360927	0.44865527	7.0924727	4.2678096	0.80181032	1.0101241	0.33524886	3.9263208	5.1271691	25.798768	47.152397	8.6437047	21.948308	1.6369909	0.13421154	10.856186	3.4429438	108.00046	2.433381	3.6715813	0.1643201	1.551053	0.4423563	0.4095731	0.5379882	0.0303535	26.408489	65.979834	1	1	1	1	1	1	1	1	1	1	2	1	1	1	1	1	1	2	1	1
1134	1	2.0563348	0.51898088	9.9085742	4.3444264	0.86351454	1.1294018	0.30721752	6.0613782	8.1887094	30.279773	47.190661	7.8783908	20.08996	1.3368719	0.10188018	16.354901	5.2907664	113.88362	3.8900499	4.8198305	0.1617465	1.189938	0.275242	0.3415687	0.5387665	0.0299606	45.113543	218.59892	1	2	2	1	1	1	1	2	2	2	2	1	1	1	1	2	1	2	2	2
1090	1	1.5321095	0.33727828	6.8775473	2.9454354	0.49127263	0.64668925	0.24658326	4.5521583	7.4226624	21.665788	34.243981	6.7481175	16.866092	1.2447498	0.10809607	8.8636415	2.3419777	56.318951	1.4687327	2.3721864	0.1094251	0.8582846	0.2223078	0.1968744	0.3367496	0.0274312	42.341093	116.68365	1	1	1	1	1	1	1	1	2	1	1	1	1	1	1	1	0	1	1	1
1060	1	4.3875407	0.6406308	17.355535	4.5328333	0.79793507	1.5547457	0.32560611	10.072878	10.005206	34.172995	55.446752	9.7459084	22.834847	1.4759641	0.07368951	22.463785	11.048413	103.56631	5.5941731	8.0892026	0.4808601	1.321646	0.2598116	0.3244888	0.7508883	0.0570087	131.41181	288.07607	2	2	2	1	1	2	1	2	2	2	2	1	1	1	1	2	2	2	2	2
1045	1	2.2309006	0.41326908	10.962981	2.8647942	0.47066656	1.0131655	0.20208715	3.7297838	3.3887746	15.616058	26.587231	5.4791478	13.165436	0.90884655	0.07597015	11.008055	3.8098782	52.549163	1.5375136	2.7028199	0.1129657	1.476145	0.3191847	0.2034744	0.2772769	0.0222491	42.66266	119.21242	2	1	2	1	1	1	1	1	1	1	1	1	1	0	1	1	1	1	1	1
1253	1	1.0120687	0.17241779	4.895929	1.2705337	0.21697934	0.41763792	0.08869632	2.6802095	2.6224004	9.5659683	16.544025	2.6293333	6.4533881	0.40231357	0.05018778	7.6466514	2.1420314	56.37173	1.7723486	1.6491653	0.1201788	0.750407	0.2898392	0.2945705	0.3929335	0.0291707	32.298396	65.137708	1	0	1	0	0	0	0	1	0	0	0	0	0	0	0	0	0	1	1	0
1176	1	1.4853842	0.28264574	6.8393941	2.5904025	0.43295351	0.79424768	0.20150205	3.7567839	4.0457307	18.227995	29.953027	5.6244054	13.838129	0.94096826	0.07626564	8.5618326	3.8442232	74.975543	2.278474	2.9678847	0.2673449	3.221862	1.159923	0.6283623	0.5467681	0.0730006	52.429606	92.201513	1	1	1	1	1	1	1	1	1	1	1	1	1	1	1	1	1	1	1	1
1287	1	1.3214688	0.32228601	6.5565633	3.1994462	0.53995687	0.79852991	0.2513903	4.3346257	4.6621182	21.969682	36.559331	6.8416481	17.091275	1.1551791	0.09853667	11.329704	5.2323068	154.18716	4.791452	3.1707294	0.2162799	0.9323664	0.2599059	0.3298846	0.3397526	0.0466893	58.845768	126.76974	1	1	1	1	1	1	1	1	1	1	1	1	1	1	1	1	1	2	2	1
1073	1	2.3126544	0.41368285	9.944312	3.4939671	0.63784993	1.0373793	0.26048357	4.4836568	5.581385	22.837007	40.391935	7.0113593	17.913962	1.1437592	0.09064881	11.269765	4.1515996	97.596399	2.8088378	5.4664396	0.4673153	1.195545	0.2037742	0.3365558	0.7425352	0.0335103	70.261011	167.51081	2	1	2	1	1	1	1	1	1	1	1	1	1	1	1	1	1	2	1	2
1012	NA	0.8681199	0.38714291	4.4338275	3.3109421	0.62635297	0.63563469	0.22992373	2.9350998	2.9298577	14.225821	26.420393	5.8821939	14.560685	0.94899667	0.06001074	11.51192	2.8111	29.311755	1.2112393	3.2167988	0.0982834	0.4191449	0.087274	0.1004838	0.4421681	0.0116994	73.118313	117.63216	0	1	0	1	1	1	1	1	0	1	1	1	1	1	0	1	1	0	0	1
1056	1	2.6578087	0.36874334	9.6497563	2.3771201	0.41495425	0.76419021	0.17691916	4.8569801	6.3705495	19.284767	28.297672	5.052339	12.398353	0.87276914	0.06000621	10.778425	3.763309	66.31309	2.4904865	2.9927429	0.1845384	1.891484	0.5209733	0.5558339	0.5446641	0.0540615	36.809938	81.86225	2	1	2	1	1	1	1	1	1	1	1	1	1	0	0	1	1	1	1	1
1138	1	1.6130939	0.36950832	7.5621328	3.8227568	0.70411295	0.88882149	0.30966064	3.3977174	4.5871841	20.940789	38.252752	7.6322142	20.165447	1.5192459	0.1062832	12.77062	2.7741	49.235067	3.6802765	3.8279935	0.2698151	1.249992	0.1716789	0.3565957	0.6849453	0.031422	94.813993	183.62932	1	1	1	1	1	1	1	1	1	1	1	1	1	1	1	1	1	1	2	1
1255	1	1.084113	0.28439208	5.4104105	2.3458008	0.41442204	0.62603208	0.17267774	3.869835	3.6939958	16.971768	27.019626	4.8874751	11.47803	0.77065126	0.05068259	9.4682771	4.9846358	65.34027	2.341115	2.9719192	0.1229338	0.9485964	0.2207061	0.2028221	0.3643972	0.0170762	21.068489	51.389166	1	1	1	1	0	1	0	1	1	1	1	1	0	0	0	1	1	1	1	1
1093	1	1.24	0.34	5.99	3.06	0.77	0.71	0.16	3.29	5.1	22.63	33.23	5.71	13.95	1.38	NA	11.63	8.77	32.78	NA	2.97	0.079	0.817	0.281	0.19	0.444	0.029	NA	NA	1	1	1	1	1	1	0	1	1	1	1	1	1	1	NA	1	2	0	NA	1
1145	1	4.1030564	0.47444668	15.615357	6.4683172	0.75647336	2.5542545	0.86451201	7.5317163	7.2472774	55.617765	73.172547	22.31016	45.787693	3.7313696	0.07111232	11.233295	2.9510032	53.160311	2.5273135	3.4123132	0.2395897	0.8760437	0.1730093	0.2530488	0.5915067	0.024375	33.044304	227.43796	2	1	2	2	1	2	2	2	2	2	2	2	2	2	1	1	1	1	1	1
1212	1	1.1626397	0.25223846	5.5504165	2.6595966	0.42036775	0.68446016	0.2679627	3.4505896	3.4991824	16.648371	30.291272	6.9675447	17.870981	1.6641626	0.14557703	6.7584441	3.0514108	45.220887	3.4056252	2.0539766	0.1451223	0.9405867	0.1912735	0.2554319	0.4854052	0.0371848	26.914843	57.055846	1	1	1	1	1	1	1	1	1	1	1	1	1	1	2	0	1	1	2	0
1059	1	1.6273744	0.42511131	8.3578626	3.3398089	0.5672226	0.83675942	0.24570188	6.0750283	8.7202124	29.421465	44.115582	7.2929582	17.975347	1.2163281	0.09425122	11.628242	5.1955593	77.433626	1.1151928	3.4345505	0.1289119	0.9972468	0.2045073	0.2429329	0.3515901	0.0214874	84.415522	89.07205	1	1	1	1	1	1	1	2	2	2	1	1	1	1	1	1	1	1	0	1
[truncated: 8 more columns]
