# Supplementary material for: Environmental toxicants in breast milk of Norwegian mothers and gut bacteria composition and metabolites in their infants at 1 month
Source: Microbiome. 2019 Feb 27;7:34. doi: 10.1186/s40168-019-0645-2 (PMC6393990; doi:10.1186/s40168-019-0645-2)
Supplement: Supplementary file 3 — Data files. (ZIP 65 kb) [file 40168_2019_645_MOESM3_ESM.zip › Datafile_5_SCFAs_n70.csv]

id	acetic30	propionic30	totalscfa30	ibutyric30	butyric30	ivaleric30
77	54.08	2.38	57.43	.45	.11	.12
78	30.82	1.7	33.53	.57	.38	.06
83	96.41	3.07	101.87	.0144026	2.39	.0084875
87	146.52	1.9	150.93	1.35	.99	.11
90	70.03	16.92	87.68	.24	.16	.33
96	45.74	1.39	47.83	.17	.15	.07
99	48.38	16.48	70.46	.34	4.16	.43
103	30.54	1.41	33.15	.69	.45	.06
104	18	.6	18.87	.0125877	.2	.03
112	90.74	1.15	92.88	.07	.86	.06
113	69.32	.5	69.99	.13	.0121356	.04
117	19.85	2.03	22.74	.04	.65	.12
125	119.38	8.18	129.64	.69	.3	.69
129	67.76	2.26	71.09	.2	.78	.05
131	104.05	1.42	106.95	.49	.94	.05
132	62.19	.0086764	62.39	.1	.1	.0138892
135	26.44	1.34	27.84	.03719	.06	.0066559
144	20.35	2.77	24.52	.0173074	1.25	.15
152	82.23	.66	83.11	.0019916	.22	.0070072
153	12.18	1.07	13.96	.37	.15	.07
154	49.29	5.35	56.72	.66	.57	.85
155	95.84	.57	97.1	.0124092	.51	.18
157	72.96	3.75	78.16	.79	.56	.1
161	93.63	1.01	96.07	.44	.92	.07
164	107.34	2.35	110.89	.0201683	1.2	.0245925
165	67.92	3.29	71.57	.0160401	.36	.0285834
169	43.93	5.49	51.53	.0184021	1.91	.2
170	31.98	5.18	39.97	.34	2.07	.4
175	155.08	17.54	203.31	.81	28.54	1.34
180	60.4	5.26	68.32	.37	1.56	.44
186	59.81	1.4	63.8	.34	1.43	.52
190	92.26	1.34	93.99	.0201672	.31	.003308
192	105.08	2.03	112.88	.0016616	5.77	.0023713
194	59.53	8.79	69.26	.21	.51	.22
195	59.72	.66	60.77	.11	.23	.05
198	40.9	2.63	44.4	.1	.17	.14
203	24.55	.7	29.59	.0098724	4.34	.0251197
208	37.69	1.36	42.3	.11	2.91	.23
210	38.44	1.44	40.34	.0048272	.46	.0258424
212	68.66	2.33	72.45	.1	1.13	.1
213	80	1.53	84.81	.0024091	3.28	.0169097
218	58.62	3.37	62.18	.0147227	.19	.0087104
221	95.67	16.84	115.19	.18	2.01	.18
222	45.55	6.61	53.33	.0049699	1.17	.0128136
224	46.97	5.46	59.65	1.17	4.11	1.79
225	147.59	.0479722	148.08	.0189576	.49	.0149592
229	65.01	4.85	70.82	.23	.35	.38
232	77.95	4.2	82.56	.0365943	.26	.15
233	21.44	.5	22.44	.0129144	.4	.1
242	40.75	3.3	44.96	.25	.53	.11
246	32.44	2.77	35.21	.0295742	.011546	.0249535
248	53.92	1.69	56.25	.01604	.46	.18
251	115.12	1.09	116.3	.0107268	.09	.0161224
252	219.56	18.95	240.44	.0258234	1.93	.0153418
257	96.66	3.77	101.58	.0384127	1.01	.14
259	37.3	1.92	41.8	.0034034	2.58	.0092895
262	109.77	.65	110.92	.031995	.5	.0292484
267	70.94	.55	71.7	.11	.1	.009172
268	49.57	2.84	52.87	.11	.24	.11
273	25.93	.0487628	26.09	.05	.11	.0208433
276	61.41	5.52	70.98	.0143941	4.05	.0207822
279	36.83	1	38.26	.0065601	.31	.12
280	72.27	9.3	83.11	.017053	1.54	.0260547
283	47.91	1.65	49.56	.002592	.0154309	.004349
284	84.93	1.74	87.66	.67	.27	.05
285	50.45	10.84	78.36	1.51	11.56	1.76
286	125.76	7	134.18	1.04	.33	.05
287	31.88	.06	32.33	.33	.02	.04
292	65.07	1.18	67.72	.0019574	1.47	.0047842
293	50.72	14.92	66.8	.0129941	1.16	.0189679
1106
1117
1213
1173
1179
1072
1010
1211
1150
1070
1003
1007
1128
1192
1268
1122
1082
1009
1034
1110
1002
1283
1215
1276
1127
1244
1188
1001
1154
1265
1280
1136
1043
1261
1231
1219
1196
1194
1129
1041
1039
1132
1054
1033
1078
1293
1102
1200
1167
1108
1264
1024
1158
1098
1151
1217
1021
1121
1065
1203
1263
1062
1066
1157
1282
1123
1241
1053
1149
1281
1118
1047
1140
1269
1208
1290
1221
1160
1015
1111
1224
1277
1006
1266
1042
1142
1258
1251
1083
1267
1030
1291
1201
1238
1005
1190
1182
1048
1014
1204
1101
1292
1285
1068
1130
1139
1178
1119
1144
1017
1004
1137
1245
1189
1104
1029
1260
1279
1209
1155
1197
1052
1218
1232
1112
1105
1088
1207
1074
1223
1228
1172
1153
1040
1141
1135
1252
1180
1234
1278
1089
1181
1008
1193
1239
1057
1031
1126
1235
1113
1148
1226
1080
1049
1143
1156
1205
1133
1186
1016
1270
1100
1103
1250
1067
1096
1020
1013
1131
1046
1170
1274
1085
1166
1069
1114
1058
1273
1091
1214
1191
1019
1028
1206
1222
1284
1236
1185
1272
1055
1243
1210
1051
1071
1289
1084
1023
1032
1125
1233
1018
1288
1184
1271
1081
1087
1092
1061
1175
1152
1097
1036
1162
1220
1116
1063
1134
1045
1253
1138
1255
1093
1145
